# Supplementary material for: N′-[(E)-(1-Methyl-1H-pyrrol-2-yl)methyl­idene]pyridine-4-carbohydrazide
Source: Acta Crystallogr Sect E Struct Rep Online. 2010 Jun 30;66(Pt 7):o1881. doi: 10.1107/S1600536810025341 (PMC3006824; doi:10.1107/S1600536810025341)
Supplement: Supplementary file 1 [file e-66-o1881-sup1.cif]

##############################################################################
###                                                                        ###
###        Electronic paper (Acta Crystallographica Section E)             ###
###                                                                        ###
##############################################################################
#                                                                            #
# This CIF contains the data in a paper accepted for publication in Acta     #
# Crystallographica Section E. It conforms to the requirements of Notes      #
# for Authors for Section E, and has been peer reviewed under the auspices   #
# of the IUCr Commission on Journals.                                        #
#                                                                            #
# Full details of the Crystallographic Information File format               #
# are given in the paper "The Crystallographic Information File (CIF):       #
# a New Standard Archive File for Crystallography" by S. R. Hall, F. H.      #
# Allen and I. D. Brown [Acta Cryst. (1991), A47, 655-685].                  #
#                                                                            #
# The current version of the core CIF dictionary is obtainable from          #
# ftp://ftp.iucr.org/pub/cif_core.dic. The current version number is 2.4.    #
#                                                                            #
# Software is freely available for graphical display of the structure(s) in  #
# this CIF.  For information consult the CIF home page http://www.iucr.org/  #
# cif/home.html                                                              #
#                                                                            #
# This file may be used for bona fide research purposes within the           #
# scientific community so long as proper attribution is given to the journal # 
# article from which it was obtained.                                        #
#                                                                            #
##############################################################################
                                             
data_global
_audit_creation_method     ?
_journal_date_recd_electronic     2010-06-27
_journal_date_accepted     2010-06-28
_journal_name_full     'Acta Crystallographica, Section E'
_journal_year     2010
_journal_volume     66
_journal_issue      7
_journal_page_first     o1881
_journal_page_last     o1881
_journal_paper_category     QO
_journal_coeditor_code     HB5530
_publ_contact_author
;
Muhammad Nawaz Tahir
University of Sargodha
Department of Physics
Sargodha
Pakistan
;
_publ_contact_author_email     'dmntahir_uos@yahoo.com'
_publ_contact_author_fax     '0092 48 32 22 121'
_publ_contact_author_phone     '0092 48 92 30 914'
_publ_section_title
;\
<i>N</i>'-[(<i>E</i>)-(1-Methyl-1<i>H</i>-pyrrol-2-yl)methylidene]pyridine-4-\
carbohydrazide
;
loop_
    _publ_author_name
    _publ_author_address
    'Abid Hussain'
;
Department of Chemistry
Bahauddin Zakariya University
Multan 60800
Pakistan
;
    'Tahir, M. Nawaz'
;
Department of Physics
University of Sargodha
Sargodha
Pakistan
;
    'Zahid Shafiq'
;
Department of Chemistry
Bahauddin Zakariya University
Multan 60800
Pakistan
;
    'Muhammad Yaqub'
;
Department of Chemistry
Bahauddin Zakariya University
Multan 60800
Pakistan
;
    'Muhammad Mazhar'
;
Bahauddin Zakariya University
Department of Chemistry
Multan 60800
Pakistan
;
data_I
_audit_creation_method     SHELXL-97
_chemical_name_systematic
;
<i>N</i>'-[(<i>E</i>)-(1-Methyl-1<i>H</i>-pyrrol-2-yl)methylidene]pyridine-
4-carbohydrazide
;
_chemical_name_common     ?
_chemical_formula_moiety     'C12 H12 N4 O'
_chemical_formula_sum     'C12 H12 N4 O'
_chemical_formula_iupac     'C12 H12 N4 O'
_chemical_formula_weight     228.26
_symmetry_cell_setting     monoclinic
_symmetry_space_group_name_H-M     'P 21/n'
_symmetry_space_group_name_Hall     '-P 2yn'
loop_
    _symmetry_equiv_pos_site_id
    _symmetry_equiv_pos_as_xyz
    1 x,y,z
    2 1/2-x,1/2+y,1/2-z
    3 -x,-y,-z
    4 1/2+x,1/2-y,1/2+z
_cell_length_a     8.2134(3)
_cell_length_b     10.6740(4)
_cell_length_c     13.1332(4)
_cell_angle_alpha     90
_cell_angle_beta     96.938(2)
_cell_angle_gamma     90
_cell_volume     1142.95(7)
_cell_formula_units_Z     4
_cell_measurement_reflns_used     1770
_cell_measurement_theta_min     2.62
_cell_measurement_theta_max     28.36
_cell_measurement_temperature     296(2)
_exptl_crystal_description     prism
_exptl_crystal_colour     red
_exptl_crystal_size_max     0.24
_exptl_crystal_size_mid     0.18
_exptl_crystal_size_min     0.15
_exptl_crystal_density_diffrn     1.326
_exptl_crystal_density_meas     ?
_exptl_crystal_density_method     'not measured'
_exptl_crystal_F_000     480
_exptl_absorpt_coefficient_mu     0.090
_exptl_absorpt_correction_type     multi-scan
_exptl_absorpt_process_details     '(SADABS; Bruker, 2005)'
_exptl_absorpt_correction_T_min     0.980
_exptl_absorpt_correction_T_max     0.985
_exptl_special_details
;
;
_diffrn_ambient_temperature     296(2)
_diffrn_radiation_type     MoK\a
_diffrn_radiation_wavelength     0.71073
_diffrn_radiation_source     'fine-focus sealed tube'
_diffrn_radiation_monochromator     graphite
_diffrn_measurement_device_type     'Bruker Kappa APEXII CCD'
_diffrn_measurement_method     \w
_diffrn_detector_area_resol_mean     7.50
_diffrn_reflns_number     12030
_diffrn_reflns_av_R_equivalents     0.0289
_diffrn_reflns_av_sigmaI/netI     0.0278
_diffrn_reflns_theta_min     2.47
_diffrn_reflns_theta_max     28.25
_diffrn_reflns_theta_full     28.25
_diffrn_measured_fraction_theta_max     0.994
_diffrn_measured_fraction_theta_full     0.994
_diffrn_reflns_limit_h_min     -10
_diffrn_reflns_limit_h_max     10
_diffrn_reflns_limit_k_min     -14
_diffrn_reflns_limit_k_max     14
_diffrn_reflns_limit_l_min     -17
_diffrn_reflns_limit_l_max     17
_diffrn_standards_number     0
_diffrn_standards_interval_count     ?
_diffrn_standards_interval_time     ?
_diffrn_standards_decay_%     ?
_refine_special_details
;
Refinement of <i>F</i>^2^ against ALL reflections. The weighted <i>R</i>-factor
<i>wR</i> and goodness of fit <i>S</i> are based on <i>F</i>^2^, conventional
<i>R</i>-factors <i>R</i> are based on <i>F</i>, with <i>F</i> set to zero for
negative <i>F</i>^2^. The threshold expression of <i>F</i>^2^ >
\s(<i>F</i>^2^) is used only for calculating <i>R</i>-factors(gt) <i>etc</i>.
and is not relevant to the choice of reflections for refinement.
<i>R</i>-factors based on <i>F</i>^2^ are statistically about twice as large
as those based on <i>F</i>, and <i>R</i>- factors based on ALL data will be
even larger.
;
_reflns_number_total     2803
_reflns_number_gt     2023
_reflns_threshold_expression     I>2\s(I)
_refine_ls_structure_factor_coef     Fsqd
_refine_ls_matrix_type     full
_refine_ls_R_factor_all     0.0660
_refine_ls_R_factor_gt     0.0450
_refine_ls_wR_factor_gt     0.1139
_refine_ls_wR_factor_ref     0.1274
_refine_ls_goodness_of_fit_ref     1.036
_refine_ls_restrained_S_all     1.036
_refine_ls_number_reflns     2803
_refine_ls_number_parameters     155
_refine_ls_number_restraints     0
_refine_ls_hydrogen_treatment     constr
_refine_ls_weighting_scheme     calc
_refine_ls_weighting_details
         'calc w=1/[\s^2^(Fo^2^)+(0.0618P)^2^+0.2350P] where P=(Fo^2^+2Fc^2^)/3'
_atom_sites_solution_hydrogens     geom
_atom_sites_solution_primary     direct
_atom_sites_solution_secondary     difmap
_refine_ls_shift/su_max     0.000
_refine_ls_shift/su_mean     0.000
_refine_diff_density_max     0.275
_refine_diff_density_min     -0.214
loop_
    _atom_type_symbol
    _atom_type_description
    _atom_type_scat_dispersion_real
    _atom_type_scat_dispersion_imag
    _atom_type_scat_source
    'C' 'C' 0.0033 0.0016
                         'International Tables Vol C Tables 4.2.6.8 and 6.1.1.4'
    'H' 'H' 0.0000 0.0000
                         'International Tables Vol C Tables 4.2.6.8 and 6.1.1.4'
    'N' 'N' 0.0061 0.0033
                         'International Tables Vol C Tables 4.2.6.8 and 6.1.1.4'
    'O' 'O' 0.0106 0.0060
                         'International Tables Vol C Tables 4.2.6.8 and 6.1.1.4'
_computing_data_collection     'APEX2 (Bruker, 2009)'
_computing_cell_refinement     'SAINT (Bruker, 2009)'
_computing_data_reduction     'SAINT (Bruker, 2009)'
_computing_structure_solution     'SHELXS97 (Sheldrick, 2008)'
_computing_structure_refinement     'SHELXL97 (Sheldrick, 2008)'
_computing_molecular_graphics
                  'ORTEP-3 for Windows (Farrugia, 1997) and PLATON (Spek, 2009)'
_computing_publication_material
                                'WinGX (Farrugia, 1999) and PLATON (Spek, 2009)'
loop_
    _atom_site_type_symbol
    _atom_site_label
    _atom_site_fract_x
    _atom_site_fract_y
    _atom_site_fract_z
    _atom_site_U_iso_or_equiv
    _atom_site_thermal_displace_type
    _atom_site_calc_flag
    _atom_site_refinement_flags
    _atom_site_occupancy
    O O1 0.68517(16) 0.25900(11) 0.46989(10) 0.0596(4) Uani . . 1.000
    N N1 0.25031(16) 0.01556(12) 0.25463(10) 0.0424(4) Uani . . 1.000
    N N2 0.55170(15) 0.41010(11) 0.37015(10) 0.0388(4) Uani . . 1.000
    N N3 0.65784(16) 0.50489(12) 0.40795(10) 0.0417(4) Uani . . 1.000
    N N4 0.85194(16) 0.74061(12) 0.46127(10) 0.0411(4) Uani . . 1.000
    C C1 0.46019(16) 0.19827(12) 0.34909(10) 0.0315(4) Uani . . 1.000
    C C2 0.40449(19) 0.10059(13) 0.40461(11) 0.0374(4) Uani . . 1.000
    C C3 0.30152(19) 0.01259(14) 0.35500(12) 0.0414(5) Uani . . 1.000
    C C4 0.3056(2) 0.11012(14) 0.20128(11) 0.0421(5) Uani . . 1.000
    C C5 0.40918(19) 0.20229(14) 0.24441(11) 0.0378(4) Uani . . 1.000
    C C6 0.57736(18) 0.29160(14) 0.40312(11) 0.0371(4) Uani . . 1.000
    C C7 0.62947(19) 0.61063(14) 0.36395(12) 0.0416(5) Uani . . 1.000
    C C8 0.72195(19) 0.72388(14) 0.38651(12) 0.0404(5) Uani . . 1.000
    C C9 0.6991(2) 0.83500(15) 0.33312(13) 0.0497(5) Uani . . 1.000
    C C10 0.8163(2) 0.92006(16) 0.37628(13) 0.0539(6) Uani . . 1.000
    C C11 0.9081(2) 0.85957(15) 0.45424(13) 0.0496(6) Uani . . 1.000
    C C12 0.9127(2) 0.65484(17) 0.54194(14) 0.0574(6) Uani . . 1.000
    H H2 0.46924 0.42717 0.32551 0.0466 Uiso . . 1.000
    H H2A 0.43635 0.09445 0.47482 0.0449 Uiso . . 1.000
    H H3 0.26551 -0.05268 0.39352 0.0497 Uiso . . 1.000
    H H4 0.27213 0.11375 0.13112 0.0505 Uiso . . 1.000
    H H5 0.44438 0.26614 0.20412 0.0454 Uiso . . 1.000
    H H7 0.54104 0.61488 0.31268 0.0500 Uiso . . 1.000
    H H9 0.61937 0.85044 0.27801 0.0597 Uiso . . 1.000
    H H10 0.82924 1.00246 0.35569 0.0646 Uiso . . 1.000
    H H11 0.99575 0.89429 0.49628 0.0595 Uiso . . 1.000
    H H12A 0.86108 0.67234 0.60217 0.0860 Uiso . . 1.000
    H H12B 1.02928 0.66469 0.55737 0.0860 Uiso . . 1.000
    H H12C 0.88828 0.57043 0.51995 0.0860 Uiso . . 1.000
loop_
    _atom_site_aniso_label
    _atom_site_aniso_U_11
    _atom_site_aniso_U_22
    _atom_site_aniso_U_33
    _atom_site_aniso_U_12
    _atom_site_aniso_U_13
    _atom_site_aniso_U_23
    O1 0.0566(8) 0.0471(7) 0.0666(8) -0.0071(6) -0.0275(6) 0.0054(6)
    N1 0.0438(8) 0.0334(7) 0.0475(7) -0.0070(6) -0.0048(5) -0.0019(5)
    N2 0.0359(7) 0.0296(6) 0.0480(7) -0.0057(5) -0.0070(5) -0.0040(5)
    N3 0.0389(7) 0.0336(7) 0.0511(7) -0.0081(5) -0.0010(5) -0.0087(5)
    N4 0.0427(7) 0.0335(7) 0.0474(7) -0.0083(5) 0.0062(6) -0.0074(5)
    C1 0.0297(7) 0.0266(7) 0.0374(7) 0.0006(5) 0.0003(5) -0.0018(5)
    C2 0.0437(8) 0.0331(8) 0.0340(7) -0.0001(6) -0.0012(6) 0.0025(6)
    C3 0.0458(9) 0.0331(8) 0.0449(8) -0.0071(7) 0.0035(6) 0.0052(6)
    C4 0.0509(9) 0.0385(8) 0.0341(7) -0.0045(7) -0.0061(6) -0.0011(6)
    C5 0.0453(9) 0.0318(7) 0.0359(7) -0.0047(6) 0.0030(6) 0.0032(6)
    C6 0.0348(8) 0.0343(8) 0.0406(7) -0.0037(6) -0.0022(6) -0.0022(6)
    C7 0.0380(8) 0.0344(8) 0.0509(9) -0.0047(7) -0.0012(7) -0.0074(7)
    C8 0.0396(8) 0.0351(8) 0.0470(8) -0.0051(6) 0.0069(7) -0.0087(6)
    C9 0.0580(10) 0.0381(9) 0.0529(9) -0.0047(8) 0.0064(8) -0.0029(7)
    C10 0.0729(12) 0.0331(8) 0.0580(10) -0.0118(8) 0.0178(9) -0.0040(7)
    C11 0.0560(10) 0.0380(9) 0.0570(10) -0.0198(8) 0.0162(8) -0.0155(8)
    C12 0.0538(11) 0.0461(10) 0.0680(11) -0.0058(8) -0.0098(8) 0.0025(9)
_geom_special_details
;
Bond distances, angles <i>etc</i>. have been calculated using the rounded
fractional coordinates. All su's are estimated from the variances of the
(full) variance-covariance matrix. The cell e.s.d.'s are taken into account in
the estimation of distances, angles and torsion angles
;
loop_
    _geom_bond_atom_site_label_1
    _geom_bond_atom_site_label_2
    _geom_bond_site_symmetry_1
    _geom_bond_site_symmetry_2
    _geom_bond_distance
    _geom_bond_publ_flag
    O1 C6 . . 1.219(2) no
    N1 C3 . . 1.335(2) no
    N1 C4 . . 1.339(2) no
    N2 N3 . . 1.3877(18) no
    N2 C6 . . 1.3453(19) no
    N3 C7 . . 1.277(2) no
    N4 C8 . . 1.372(2) no
    N4 C11 . . 1.358(2) no
    N4 C12 . . 1.443(2) no
    N2 H2 . . 0.8600 no
    C1 C2 . . 1.3815(19) no
    C1 C5 . . 1.3886(19) no
    C1 C6 . . 1.502(2) no
    C2 C3 . . 1.374(2) no
    C4 C5 . . 1.377(2) no
    C7 C8 . . 1.439(2) no
    C8 C9 . . 1.379(2) no
    C9 C10 . . 1.393(2) no
    C10 C11 . . 1.359(2) no
    C2 H2A . . 0.9300 no
    C3 H3 . . 0.9300 no
    C4 H4 . . 0.9300 no
    C5 H5 . . 0.9300 no
    C7 H7 . . 0.9300 no
    C9 H9 . . 0.9300 no
    C10 H10 . . 0.9300 no
    C11 H11 . . 0.9300 no
    C12 H12A . . 0.9600 no
    C12 H12B . . 0.9600 no
    C12 H12C . . 0.9600 no
loop_
    _geom_angle_atom_site_label_1
    _geom_angle_atom_site_label_2
    _geom_angle_atom_site_label_3
    _geom_angle_site_symmetry_1
    _geom_angle_site_symmetry_2
    _geom_angle_site_symmetry_3
    _geom_angle
    _geom_angle_publ_flag
    C3 N1 C4 . . . 116.64(13) no
    N3 N2 C6 . . . 120.21(12) no
    N2 N3 C7 . . . 114.22(13) no
    C8 N4 C11 . . . 108.33(13) no
    C8 N4 C12 . . . 127.81(13) no
    C11 N4 C12 . . . 123.58(14) no
    C6 N2 H2 . . . 120.00 no
    N3 N2 H2 . . . 120.00 no
    C2 C1 C6 . . . 119.03(12) no
    C2 C1 C5 . . . 117.80(13) no
    C5 C1 C6 . . . 123.13(12) no
    C1 C2 C3 . . . 119.32(13) no
    N1 C3 C2 . . . 123.67(14) no
    N1 C4 C5 . . . 123.72(14) no
    C1 C5 C4 . . . 118.86(13) no
    N2 C6 C1 . . . 113.89(12) no
    O1 C6 N2 . . . 124.87(14) no
    O1 C6 C1 . . . 121.24(13) no
    N3 C7 C8 . . . 125.91(15) no
    N4 C8 C9 . . . 107.35(13) no
    C7 C8 C9 . . . 125.57(15) no
    N4 C8 C7 . . . 127.04(14) no
    C8 C9 C10 . . . 107.99(15) no
    C9 C10 C11 . . . 106.87(15) no
    N4 C11 C10 . . . 109.47(15) no
    C1 C2 H2A . . . 120.00 no
    C3 C2 H2A . . . 120.00 no
    N1 C3 H3 . . . 118.00 no
    C2 C3 H3 . . . 118.00 no
    N1 C4 H4 . . . 118.00 no
    C5 C4 H4 . . . 118.00 no
    C1 C5 H5 . . . 121.00 no
    C4 C5 H5 . . . 121.00 no
    N3 C7 H7 . . . 117.00 no
    C8 C7 H7 . . . 117.00 no
    C8 C9 H9 . . . 126.00 no
    C10 C9 H9 . . . 126.00 no
    C9 C10 H10 . . . 127.00 no
    C11 C10 H10 . . . 127.00 no
    N4 C11 H11 . . . 125.00 no
    C10 C11 H11 . . . 125.00 no
    N4 C12 H12A . . . 109.00 no
    N4 C12 H12B . . . 109.00 no
    N4 C12 H12C . . . 109.00 no
    H12A C12 H12B . . . 109.00 no
    H12A C12 H12C . . . 109.00 no
    H12B C12 H12C . . . 109.00 no
loop_
    _geom_torsion_atom_site_label_1
    _geom_torsion_atom_site_label_2
    _geom_torsion_atom_site_label_3
    _geom_torsion_atom_site_label_4
    _geom_torsion_site_symmetry_1
    _geom_torsion_site_symmetry_2
    _geom_torsion_site_symmetry_3
    _geom_torsion_site_symmetry_4
    _geom_torsion
    _geom_torsion_publ_flag
    C4 N1 C3 C2 . . . . 0.6(2) no
    C3 N1 C4 C5 . . . . -0.5(2) no
    C6 N2 N3 C7 . . . . 173.81(14) no
    N3 N2 C6 O1 . . . . 4.1(2) no
    N3 N2 C6 C1 . . . . -175.38(12) no
    N2 N3 C7 C8 . . . . -178.82(14) no
    C11 N4 C8 C7 . . . . 177.64(15) no
    C11 N4 C8 C9 . . . . 0.04(17) no
    C12 N4 C8 C7 . . . . -8.4(3) no
    C12 N4 C8 C9 . . . . 174.00(15) no
    C8 N4 C11 C10 . . . . 0.12(19) no
    C12 N4 C11 C10 . . . . -174.15(15) no
    C5 C1 C2 C3 . . . . -0.3(2) no
    C6 C1 C2 C3 . . . . -177.89(14) no
    C2 C1 C5 C4 . . . . 0.4(2) no
    C6 C1 C5 C4 . . . . 177.90(14) no
    C2 C1 C6 O1 . . . . 38.1(2) no
    C2 C1 C6 N2 . . . . -142.47(14) no
    C5 C1 C6 O1 . . . . -139.38(16) no
    C5 C1 C6 N2 . . . . 40.08(19) no
    C1 C2 C3 N1 . . . . -0.2(2) no
    N1 C4 C5 C1 . . . . 0.0(2) no
    N3 C7 C8 N4 . . . . -2.9(3) no
    N3 C7 C8 C9 . . . . 174.33(16) no
    N4 C8 C9 C10 . . . . -0.18(18) no
    C7 C8 C9 C10 . . . . -177.82(15) no
    C8 C9 C10 C11 . . . . 0.25(19) no
    C9 C10 C11 N4 . . . . -0.23(19) no
loop_
    _geom_hbond_atom_site_label_D
    _geom_hbond_atom_site_label_H
    _geom_hbond_atom_site_label_A
    _geom_hbond_site_symmetry_A
    _geom_hbond_distance_DH
    _geom_hbond_distance_HA
    _geom_hbond_distance_DA
    _geom_hbond_angle_DHA
    _geom_hbond_publ_flag
    N2 H2 N1 2_555 0.86 2.19 3.0205(18) 163 yes
    C4 H4 O1 4_454 0.93 2.54 3.3821(19) 150 yes
    C12 H12B O1 3_766 0.96 2.55 3.450(2) 156 yes
    C12 H12C N3 . 0.96 2.36 3.025(2) 126 yes
    C2 H2A Cg1 3_666 0.93 2.83 3.3258(16) 114 yes
    C5 H5 Cg1 2_645 0.93 2.71 3.4669(17) 139 yes
