# Supplementary material for: N′-[(E)-(1-Methyl-1H-pyrrol-2-yl)methyl­idene]pyridine-4-carbohydrazide
Source: Acta Crystallogr Sect E Struct Rep Online. 2010 Jun 30;66(Pt 7):o1881. doi: 10.1107/S1600536810025341 (PMC3006824; doi:10.1107/S1600536810025341)
Supplement: Supplementary file 2 [file e-66-o1881-Isup2.hkl]

#
# h,k,l, Fc-squared, Fo-squared, sigma(Fo-squared) and status flag
#
data_I
_shelx_title ' BH_MSI_0m in P2(1)/n'
_shelx_refln_list_code          4
_shelx_F_calc_maximum      186.44
_exptl_crystal_F_000       480.00
_reflns_d_resolution_high  0.7508
 
loop_
 _symmetry_equiv_pos_as_xyz
 'x, y, z'
 '-x+1/2, y+1/2, -z+1/2'
 '-x, -y, -z'
 'x-1/2, -y-1/2, z-1/2'
 
_cell_length_a     8.2134
_cell_length_b    10.6740
_cell_length_c    13.1332
_cell_angle_alpha  90.000
_cell_angle_beta   96.938
_cell_angle_gamma  90.000
 
_shelx_F_squared_multiplier     1.000
 
loop_
 _refln_index_h
 _refln_index_k
 _refln_index_l
 _refln_F_squared_calc
 _refln_F_squared_meas
 _refln_F_squared_sigma
 _refln_observed_status
   2   0   0     2077.43     2153.21     31.10 o
   4   0   0      445.08      380.10      9.27 o
   6   0   0       80.23       89.60      8.58 o
   8   0   0      146.56      139.99     10.68 o
  10   0   0        0.00       -1.29      3.42 o
   1   1   0      312.95      311.63      3.23 o
   2   1   0      381.47      321.60      3.96 o
   3   1   0        0.34        0.79      0.46 o
   4   1   0        0.21        0.61      0.76 o
   5   1   0       15.82       20.42      1.08 o
   6   1   0       57.63       53.67      2.36 o
   7   1   0      116.13      112.44      3.58 o
   8   1   0       16.74       16.89      1.87 o
   9   1   0       32.51       37.11      2.99 o
  10   1   0       60.01       71.38      5.25 o
   0   2   0     1197.48     1297.85     15.44 o
   1   2   0     4342.02     4534.03     41.01 o
   2   2   0      860.34      934.65      8.86 o
   3   2   0      254.88      313.17      4.14 o
   4   2   0      192.71      176.74      3.41 o
   5   2   0      364.55      369.29      6.82 o
   6   2   0       20.77       20.10      2.33 o
   7   2   0       87.14       75.56      4.11 o
   8   2   0       24.86       23.64      2.74 o
   9   2   0       72.82       70.53      3.33 o
  10   2   0        5.74        8.86      4.05 o
   1   3   0      800.68      856.45      7.79 o
   2   3   0      919.03      988.94     11.47 o
   3   3   0      119.85      136.61      2.52 o
   4   3   0      678.54      649.59     10.64 o
   5   3   0        2.24        2.11      0.97 o
   6   3   0      186.84      175.81      3.98 o
   7   3   0       13.80       16.46      1.60 o
   8   3   0        0.99        1.13      1.44 o
   9   3   0       11.17        7.36      1.85 o
  10   3   0        5.52        3.41      4.43 o
   0   4   0      382.58      388.56      5.31 o
   1   4   0      109.11       94.77      1.50 o
   2   4   0     2518.11     2657.12     34.63 o
   3   4   0      383.04      433.38      6.12 o
   4   4   0      157.77      162.64      3.41 o
   5   4   0        0.03       -0.82      0.95 o
   6   4   0      126.25      122.96      3.35 o
   7   4   0        2.84        1.49      1.24 o
   8   4   0        0.47        0.80      1.40 o
   9   4   0        0.42        0.02      1.56 o
  10   4   0       21.37       21.11      6.30 o
   1   5   0      494.90      514.49      6.98 o
   2   5   0      306.49      320.53      4.46 o
   3   5   0      134.95      146.09      2.70 o
   4   5   0      533.76      503.54      7.96 o
   5   5   0        0.26        1.50      1.07 o
   6   5   0       19.53       18.79      1.65 o
   7   5   0        1.30        1.96      1.41 o
   8   5   0       49.79       48.84      2.79 o
   9   5   0        0.42        0.88      1.86 o
  10   5   0        0.31        1.65      2.79 o
   0   6   0      135.40      141.58      3.44 o
   1   6   0        7.70        5.66      0.78 o
   2   6   0       20.39       21.56      1.17 o
   3   6   0      106.27      105.26      2.39 o
   4   6   0       45.95       38.49      1.63 o
   5   6   0       56.42       55.39      2.16 o
   6   6   0       46.53       51.64      2.35 o
   7   6   0        0.87        0.92      1.40 o
   8   6   0        1.58        3.17      1.70 o
   9   6   0        0.48        2.78      2.12 o
   1   7   0        0.32        0.13      0.78 o
   2   7   0       74.07       93.66      2.30 o
   3   7   0       20.80       22.85      1.40 o
   4   7   0       47.52       56.37      2.01 o
   5   7   0      200.88      191.16      4.07 o
   6   7   0       53.90       54.98      2.79 o
   7   7   0      127.98      128.00      4.35 o
   8   7   0       49.05       59.05      3.24 o
   9   7   0        0.32       -0.01      2.63 o
   0   8   0      688.44      748.31     12.67 o
   1   8   0        0.01       -0.35      0.83 o
   2   8   0      531.47      520.05      7.20 o
   3   8   0      630.87      618.99      9.16 o
   4   8   0       80.28       70.45      3.02 o
   5   8   0       11.96       16.28      1.70 o
   6   8   0       46.56       41.42      3.69 o
   7   8   0       21.76       21.68      2.32 o
   8   8   0        9.23       12.02      2.77 o
   1   9   0       44.04       42.48      1.77 o
   2   9   0       85.91       85.74      2.56 o
   3   9   0       31.95       33.08      2.06 o
   4   9   0       23.78       23.46      1.89 o
   5   9   0        0.54        1.24      1.47 o
   6   9   0       16.93       16.83      3.09 o
   7   9   0        1.19        2.08      2.55 o
   8   9   0        0.82        2.69      2.28 o
   0  10   0      450.81      473.35      9.33 o
   1  10   0        2.10        1.29      1.16 o
   2  10   0       22.30       19.34      1.83 o
   3  10   0        2.83        0.68      1.50 o
   4  10   0        0.18       -1.31      1.32 o
   5  10   0        5.60        4.56      1.94 o
   6  10   0       11.70       18.42      2.60 o
   7  10   0       14.99       22.43      3.27 o
   1  11   0        0.92        1.31      2.23 o
   2  11   0      313.77      312.05     10.89 o
   3  11   0        0.96        0.73      1.78 o
   4  11   0        4.71        4.22      1.69 o
   5  11   0        0.29        3.45      1.86 o
   6  11   0        2.10        0.65      2.20 o
   0  12   0       68.98       69.82      4.91 o
   1  12   0       78.13       74.42      5.08 o
   2  12   0       70.72       74.11      3.54 o
   3  12   0        1.16        3.10      2.02 o
   4  12   0        0.07        0.38      2.08 o
   5  12   0       61.20       82.60      4.71 o
   1  13   0       23.68       20.95      2.42 o
   2  13   0        5.27        6.94      2.43 o
   3  13   0        0.14       -1.64      2.80 o
   4  13   0        0.90        1.09      2.38 o
   0  14   0        8.05       19.16      5.84 o
   1  14   0        6.12        0.92      3.06 o
  -9   0   1       12.04        9.27      2.67 o
  -7   0   1      266.87      245.68      7.86 o
  -5   0   1     1374.03     1273.99     27.68 o
  -3   0   1      644.84      734.41     13.05 o
  -1   0   1     1076.98     1000.10     45.36 o
   1   0   1     1719.47     1822.82     23.71 o
   3   0   1        0.79        3.05      0.81 o
   5   0   1       10.71       12.56      1.75 o
   7   0   1        4.63        5.74      1.37 o
   9   0   1        1.01        1.04      2.05 o
 -10   1   1       19.13       19.32      2.79 o
  -9   1   1       83.81       82.72      4.23 o
  -8   1   1        2.09       -0.58      1.33 o
  -7   1   1        0.95       -0.83      1.20 o
  -6   1   1       11.05       11.86      0.92 o
  -5   1   1       11.71       14.41      0.92 o
  -4   1   1       14.61       10.93      0.70 o
  -3   1   1      133.34      133.97      1.84 o
  -2   1   1     3613.88     3593.30     34.48 o
  -1   1   1      125.73      133.35      1.48 o
   0   1   1       95.90       82.13      1.22 o
   1   1   1     9275.11     8606.37     78.31 o
   2   1   1     6652.04     6290.90     57.12 o
   3   1   1      952.48      974.36     13.20 o
   4   1   1      183.47      159.36      2.70 o
   5   1   1      143.34      141.57      2.94 o
   6   1   1      114.48      115.71      3.92 o
   7   1   1      182.24      183.22      4.63 o
   8   1   1        0.55        0.08      1.28 o
   9   1   1        0.50        1.59      1.54 o
  10   1   1       34.57       39.56      4.22 o
 -10   2   1       10.71       10.05      2.11 o
  -9   2   1       22.88       22.43      2.25 o
  -8   2   1       35.28       42.64      2.52 o
  -7   2   1       24.26       31.91      2.33 o
  -6   2   1       65.33       71.49      2.49 o
  -5   2   1       21.00       28.00      1.65 o
  -4   2   1      684.30      675.95      9.74 o
  -3   2   1     2799.65     2858.69     37.08 o
  -2   2   1      590.77      551.20      5.72 o
  -1   2   1     2703.76     2802.49     26.28 o
   0   2   1      205.01      198.91      2.01 o
   1   2   1      705.66      791.18      7.46 o
   2   2   1       46.17       52.64      0.96 o
   3   2   1     1341.17     1447.10     16.25 o
   4   2   1      329.14      362.94      5.75 o
   5   2   1      430.51      438.90      7.82 o
   6   2   1       27.41       33.56      2.41 o
   7   2   1      315.81      301.38      6.43 o
   8   2   1       19.07       19.71      1.97 o
   9   2   1        0.03        0.09      1.55 o
  10   2   1        2.31       -2.37      2.37 o
 -10   3   1        2.58        3.70      1.90 o
  -9   3   1       57.24       61.98      5.03 o
  -8   3   1        6.12        4.87      1.60 o
  -7   3   1        7.29       11.32      1.62 o
  -6   3   1       24.96       28.24      2.23 o
  -5   3   1      438.94      439.35      7.11 o
  -4   3   1      773.63      787.10     11.25 o
  -3   3   1      430.57      439.40      5.94 o
  -2   3   1      465.00      478.12      5.57 o
  -1   3   1      659.37      674.70      6.56 o
   0   3   1      175.46      117.24      1.44 o
   1   3   1      421.66      430.79      4.16 o
   2   3   1       33.41       24.39      0.96 o
   3   3   1       92.31       98.22      1.70 o
   4   3   1      978.72     1055.28     14.64 o
   5   3   1       33.12       32.76      1.64 o
   6   3   1       56.89       54.64      2.23 o
   7   3   1      140.04      139.28      5.20 o
   8   3   1       14.25       15.34      1.88 o
   9   3   1       49.82       65.89      5.28 o
  10   3   1        7.30       12.00      4.67 o
 -10   4   1        1.98        3.05      2.26 o
  -9   4   1       10.32        7.67      1.91 o
  -8   4   1       21.90       23.30      2.13 o
  -7   4   1      145.38      152.88      4.25 o
  -6   4   1        0.37        0.48      1.12 o
  -5   4   1      593.25      608.68      9.41 o
  -4   4   1      123.77      117.19      3.05 o
  -3   4   1      330.92      305.60      4.64 o
  -2   4   1       10.53       10.00      0.83 o
  -1   4   1      594.71      628.84      6.28 o
   0   4   1        4.15        5.20      0.49 o
   1   4   1       28.84       28.08      0.84 o
   2   4   1     1536.51     1635.92     16.19 o
   3   4   1      354.91      399.18      5.71 o
   4   4   1        4.94        1.41      0.90 o
   5   4   1        5.64        6.29      1.16 o
   6   4   1        0.40        0.54      1.14 o
   7   4   1       35.83       32.97      2.79 o
   8   4   1        0.45        0.98      1.49 o
   9   4   1       14.37       17.41      4.90 o
  10   4   1       12.47       14.29      3.47 o
 -10   5   1        6.58        1.35      2.33 o
  -9   5   1       42.61       50.03      3.73 o
  -8   5   1        5.84        4.83      1.69 o
  -7   5   1        3.12        3.53      1.51 o
  -6   5   1       24.93       27.22      1.83 o
  -5   5   1       86.38       91.12      2.84 o
  -4   5   1      378.36      396.09      5.45 o
  -3   5   1       46.53       45.27      1.62 o
  -2   5   1       54.77       57.45      1.90 o
  -1   5   1      540.27      584.45      6.76 o
   0   5   1      416.23      431.57      4.90 o
   1   5   1       49.03       63.75      1.41 o
   2   5   1       65.01       85.83      1.92 o
   3   5   1      459.93      454.72      6.03 o
   4   5   1       95.79       87.11      2.07 o
   5   5   1       23.74       20.24      1.57 o
   6   5   1        0.67        0.21      1.14 o
   7   5   1        0.67        0.02      1.29 o
   8   5   1        0.41        0.60      1.44 o
   9   5   1       17.81       27.61      6.82 o
  10   5   1        1.53        3.11      5.86 o
  -9   6   1        0.05        2.18      1.81 o
  -8   6   1        1.66       -0.73      1.55 o
  -7   6   1       82.07       92.59      3.63 o
  -6   6   1       17.68       16.35      2.27 o
  -5   6   1      434.17      432.80      8.54 o
  -4   6   1       27.66       28.74      1.50 o
  -3   6   1      280.31      303.06      4.58 o
  -2   6   1      198.61      231.16      3.67 o
  -1   6   1        9.63        6.75      0.80 o
   0   6   1      144.62      160.20      2.64 o
   1   6   1      652.95      635.00      7.44 o
   2   6   1      237.60      232.65      3.69 o
   3   6   1      118.42      134.43      2.71 o
   4   6   1       74.07       70.69      2.12 o
   5   6   1        1.68        1.12      1.12 o
   6   6   1       39.59       41.76      2.18 o
   7   6   1       84.94       84.57      3.43 o
   8   6   1        8.38        5.42      2.06 o
   9   6   1       32.74       43.71      4.29 o
  -9   7   1       12.77       16.67      3.79 o
  -8   7   1        0.01       -0.83      1.56 o
  -7   7   1       26.99       25.30      2.27 o
  -6   7   1      140.46      132.25      4.21 o
  -5   7   1      159.29      165.31      3.26 o
  -4   7   1       53.99       59.03      2.11 o
  -3   7   1      247.32      229.22      3.94 o
  -2   7   1      100.10       92.07      2.34 o
  -1   7   1       37.79       35.92      1.38 o
   0   7   1      117.68      141.34      2.63 o
   1   7   1        1.98        2.57      0.87 o
   2   7   1       35.08       42.78      1.63 o
   3   7   1        1.39        0.93      0.94 o
   4   7   1      122.15      121.35      3.17 o
   5   7   1        8.45        7.46      1.33 o
   6   7   1        1.16        0.60      1.40 o
   7   7   1       88.74       91.35      5.50 o
   8   7   1        9.52        7.71      2.25 o
   9   7   1        1.91        0.03      2.81 o
  -8   8   1        2.37        6.71      1.98 o
  -7   8   1        0.35       -0.91      1.60 o
  -6   8   1        3.24        2.46      1.65 o
  -5   8   1      114.61      109.87      3.18 o
  -4   8   1      406.73      410.04      6.24 o
  -3   8   1      696.18      712.54     10.13 o
  -2   8   1       53.48       51.88      2.33 o
  -1   8   1        3.61        1.78      0.94 o
   0   8   1       43.93       39.85      1.56 o
   1   8   1       42.11       43.39      1.64 o
   2   8   1       49.78       53.41      1.91 o
   3   8   1       10.55       10.95      1.32 o
   4   8   1       63.13       50.60      2.01 o
   5   8   1        1.84        2.39      1.35 o
   6   8   1        1.69        0.68      1.47 o
   7   8   1        0.26        0.05      1.82 o
   8   8   1        9.67        6.51      6.13 o
  -8   9   1        2.92        6.92      2.56 o
  -7   9   1       37.40       41.53      2.90 o
  -6   9   1        0.57       -0.13      1.51 o
  -5   9   1        4.46        5.47      1.65 o
  -4   9   1       23.08       20.70      1.86 o
  -3   9   1      160.30      160.61      3.78 o
  -2   9   1      759.48      815.20     10.66 o
  -1   9   1      313.65      310.14      4.77 o
   0   9   1      245.43      244.38      4.05 o
   1   9   1      133.11      147.45      3.10 o
   2   9   1       99.24      101.36      2.73 o
   3   9   1       33.65       28.06      2.05 o
   4   9   1       64.63       57.77      2.92 o
   5   9   1       17.87       15.67      2.16 o
   6   9   1       64.42       68.15      3.35 o
   7   9   1        0.66       -1.95      1.95 o
   8   9   1       13.90       12.41      3.36 o
  -7  10   1        2.04        2.43      2.28 o
  -6  10   1        0.08        0.44      1.65 o
  -5  10   1       23.05       25.21      2.51 o
  -4  10   1       60.70       70.66      3.30 o
  -3  10   1       15.39       17.45      2.27 o
  -2  10   1      124.46      122.97      3.93 o
  -1  10   1      696.49      703.36      9.56 o
   0  10   1      389.34      403.77      6.25 o
   1  10   1      102.37       96.39      3.00 o
   2  10   1      142.82      145.13      3.96 o
   3  10   1        2.42        0.62      1.48 o
   4  10   1        1.13        0.81      1.46 o
   5  10   1      152.35      157.84      6.88 o
   6  10   1        0.02       -0.60      2.02 o
   7  10   1        2.87        3.27      2.81 o
  -6  11   1        3.98        4.26      2.37 o
  -5  11   1        0.49        0.47      1.69 o
  -4  11   1        2.77        1.37      1.61 o
  -3  11   1        5.74       -0.49      1.56 o
  -2  11   1        3.49        3.71      1.60 o
  -1  11   1       51.36       50.50      2.82 o
   0  11   1       29.49       32.46      3.64 o
   1  11   1       41.46       41.90      2.65 o
   2  11   1      144.37      152.43      7.59 o
   3  11   1        3.73        4.23      1.83 o
   4  11   1        0.11       -1.39      1.49 o
   5  11   1        0.12       -0.92      1.97 o
   6  11   1        2.43        1.96      2.29 o
  -5  12   1        6.55        6.30      3.19 o
  -4  12   1       19.39       22.13      2.51 o
  -3  12   1       14.86       12.25      2.37 o
  -2  12   1        4.97        5.34      3.40 o
  -1  12   1       28.49       21.58      2.27 o
   0  12   1      166.15      180.59      7.13 o
   1  12   1        9.94       12.58      2.10 o
   2  12   1       10.62       11.63      2.04 o
   3  12   1        0.00        0.09      2.25 o
   4  12   1       12.34       12.86      2.76 o
   5  12   1        8.15       10.92      2.81 o
  -4  13   1        8.15       13.95      3.74 o
  -3  13   1        4.28        4.48      2.67 o
  -2  13   1       10.57        8.98      3.15 o
  -1  13   1       13.67       19.05      2.78 o
   0  13   1       21.27       24.62      3.06 o
   1  13   1        2.43        0.62      2.03 o
   2  13   1        0.68       -0.94      2.02 o
   3  13   1        0.33        2.94      2.29 o
   4  13   1       17.04       21.62      4.66 o
  -1  14   1        5.55        7.31      3.48 o
   0  14   1        6.16        8.16      2.68 o
   1  14   1        0.02       -2.40      2.40 o
 -10   0   2        0.10        3.14      2.81 o
  -8   0   2        0.01       -1.47      1.79 o
  -6   0   2       20.06       17.79      2.25 o
  -4   0   2      864.44      725.55     16.25 o
  -2   0   2      172.78      177.43      2.87 o
   0   0   2      658.59      547.55     11.90 o
   2   0   2     2960.77     2813.50     42.29 o
   4   0   2     1461.50     1449.16     23.78 o
   6   0   2      167.66      165.41      4.39 o
   8   0   2       21.11       23.26      2.84 o
  10   0   2        0.40        1.01      3.42 o
 -10   1   2       25.09       23.86      2.59 o
  -9   1   2       19.90       19.07      2.21 o
  -8   1   2       78.02       89.74      3.46 o
  -7   1   2       13.64       10.07      1.63 o
  -6   1   2       49.16       48.03      1.68 o
  -5   1   2       30.00       24.68      1.17 o
  -4   1   2       12.92        8.47      0.75 o
  -3   1   2     1964.84     2035.30     22.48 o
  -2   1   2    22713.20    21682.69    196.10 o
  -1   1   2      395.30      357.15      3.33 o
   0   1   2       38.68       51.06      0.74 o
   1   1   2     1269.23     1300.89     12.02 o
   2   1   2      361.34      373.15      3.75 o
   3   1   2       60.34       63.08      1.38 o
   4   1   2       51.86       55.86      2.34 o
   5   1   2      152.04      146.29      2.96 o
   6   1   2      161.62      152.48      3.20 o
   7   1   2        0.45        0.15      0.98 o
   8   1   2       24.85       21.53      2.51 o
   9   1   2        8.20        5.55      2.46 o
  10   1   2        2.05        1.58      2.61 o
 -10   2   2        0.40        2.03      2.22 o
  -9   2   2       12.88       18.34      3.96 o
  -8   2   2      290.48      282.47      6.52 o
  -7   2   2       53.99       57.11      3.22 o
  -6   2   2       88.95       97.85      2.82 o
  -5   2   2      142.91      122.56      2.94 o
  -4   2   2      535.90      510.56      6.87 o
  -3   2   2      559.65      525.55      5.58 o
  -2   2   2     2635.95     2710.25     26.13 o
  -1   2   2     2735.77     2664.82     22.17 o
   0   2   2     2661.49     2660.95     22.09 o
   1   2   2        1.67        4.50      0.36 o
   2   2   2      901.08      979.42     10.35 o
   3   2   2       12.10       15.79      0.73 o
   4   2   2       51.77       55.29      1.53 o
   5   2   2      218.95      211.32      4.52 o
   6   2   2      137.41      140.99      4.05 o
   7   2   2       12.42       14.74      1.64 o
   8   2   2      230.89      235.34      5.06 o
   9   2   2       40.00       32.99      3.64 o
  10   2   2       10.52        4.89      3.90 o
 -10   3   2        0.14        1.76      1.79 o
  -9   3   2       13.92       14.73      2.09 o
  -8   3   2        3.42        3.32      1.52 o
  -7   3   2        9.15       11.08      1.51 o
  -6   3   2       49.62       48.48      2.72 o
  -5   3   2      187.95      193.94      3.96 o
  -4   3   2       92.21       93.72      2.10 o
  -3   3   2      358.63      369.59      4.49 o
  -2   3   2      141.59      176.14      2.74 o
  -1   3   2     1601.48     1727.47     15.21 o
   0   3   2       89.50       88.80      1.64 o
   1   3   2      258.83      206.51      2.26 o
   2   3   2     1641.69     1655.40     16.24 o
   3   3   2      286.29      330.76      4.08 o
   4   3   2       18.64       24.37      1.01 o
   5   3   2      196.10      187.13      3.85 o
   6   3   2       89.55       95.02      3.21 o
   7   3   2       78.85       77.55      2.77 o
   8   3   2        6.54       11.80      1.81 o
   9   3   2       22.87       29.02      3.63 o
  10   3   2        6.08        2.84      4.05 o
 -10   4   2        1.19        2.14      1.88 o
  -9   4   2        9.88       12.15      3.20 o
  -8   4   2        0.47        2.05      1.51 o
  -7   4   2        9.62       12.65      1.69 o
  -6   4   2      673.98      650.30     14.83 o
  -5   4   2        5.06        4.53      1.19 o
  -4   4   2      115.18      112.57      3.41 o
  -3   4   2     1880.68     2011.76     22.53 o
  -2   4   2      372.02      384.79      4.68 o
  -1   4   2       53.49       69.66      1.42 o
   0   4   2       71.97       70.59      1.50 o
   1   4   2        1.05        0.51      0.42 o
   2   4   2      477.05      473.93      5.24 o
   3   4   2      106.98      118.95      2.01 o
   4   4   2       80.16       85.71      2.00 o
   5   4   2        9.08       10.91      1.27 o
   6   4   2      306.73      289.79      6.20 o
   7   4   2        0.31       -0.20      1.23 o
   8   4   2       83.58       75.02      4.21 o
   9   4   2        2.53       -0.49      2.16 o
  10   4   2       11.00        9.22      3.23 o
 -10   5   2        3.96        5.02      2.11 o
  -9   5   2        0.66        2.19      1.73 o
  -8   5   2        9.63        9.25      1.80 o
  -7   5   2      179.26      170.89      5.49 o
  -6   5   2        5.43        4.50      1.33 o
  -5   5   2       12.39       10.60      1.34 o
  -4   5   2      146.72      155.61      2.84 o
  -3   5   2      225.99      241.30      3.74 o
  -2   5   2       22.98       21.26      1.06 o
  -1   5   2       78.69       79.44      1.56 o
   0   5   2       50.20       80.24      1.55 o
   1   5   2     1965.29     2222.58     21.79 o
   2   5   2        0.10        0.69      0.65 o
   3   5   2      311.20      336.01      4.75 o
   4   5   2      220.45      228.18      3.85 o
   5   5   2       31.76       34.45      1.86 o
   6   5   2        0.01        1.08      1.14 o
   7   5   2       26.40       29.86      1.98 o
   8   5   2       75.66       77.32      5.42 o
   9   5   2        7.82        5.18      2.73 o
  -9   6   2        1.25        0.49      1.79 o
  -8   6   2        5.39        2.03      1.70 o
  -7   6   2      106.38      101.72      4.52 o
  -6   6   2       60.40       49.61      3.60 o
  -5   6   2      521.52      515.09      8.76 o
  -4   6   2       18.23       20.53      1.22 o
  -3   6   2      102.10      111.43      2.45 o
  -2   6   2      168.87      171.07      3.01 o
  -1   6   2        3.05        3.91      0.75 o
   0   6   2      492.95      547.48      6.53 o
   1   6   2      253.47      260.77      3.67 o
   2   6   2      666.50      622.77      7.88 o
   3   6   2       28.26       27.83      1.65 o
   4   6   2      161.85      156.81      3.80 o
   5   6   2      201.03      186.42      3.97 o
   6   6   2      160.43      167.13      4.10 o
   7   6   2       15.94       18.38      2.75 o
   8   6   2        1.09        1.36      2.19 o
   9   6   2       17.70       22.58      5.20 o
  -9   7   2        0.13       -0.87      1.80 o
  -8   7   2        2.98        1.81      1.66 o
  -7   7   2        0.01        0.36      1.49 o
  -6   7   2       25.21       19.95      2.35 o
  -5   7   2      408.20      400.86      5.92 o
  -4   7   2      172.48      177.23      3.22 o
  -3   7   2       75.49       80.40      3.86 o
  -2   7   2      138.37      137.35      2.83 o
  -1   7   2        3.71        5.02      0.91 o
   0   7   2       98.50      104.56      2.22 o
   1   7   2       40.70       39.56      1.44 o
   2   7   2        0.55        0.16      0.81 o
   3   7   2      369.03      371.21      5.49 o
   4   7   2      292.10      291.68      4.76 o
   5   7   2      169.79      159.59      3.99 o
   6   7   2       17.17       10.77      2.65 o
   7   7   2       27.67       32.27      2.95 o
   8   7   2       35.09       33.45      3.88 o
   9   7   2        0.50       -3.82      4.62 o
  -9   8   2       12.29        8.96      3.22 o
  -8   8   2       35.82       39.13      3.52 o
  -7   8   2       14.44       17.30      2.74 o
  -6   8   2        1.96        3.75      1.61 o
  -5   8   2        6.29        4.78      1.40 o
  -4   8   2       29.67       29.03      1.70 o
  -3   8   2        3.65        5.16      1.38 o
  -2   8   2        0.00        0.34      0.99 o
  -1   8   2      107.31      110.04      2.47 o
   0   8   2      183.81      196.54      4.45 o
   1   8   2        1.11        2.20      0.94 o
   2   8   2       72.25       72.12      2.22 o
   3   8   2      113.62      100.01      2.62 o
   4   8   2      233.82      226.90      4.51 o
   5   8   2       47.16       42.75      2.26 o
   6   8   2       27.01       35.29      2.45 o
   7   8   2        1.51        3.65      2.02 o
   8   8   2        5.28        9.24      2.99 o
  -8   9   2        1.15       -0.42      2.13 o
  -7   9   2        5.61        4.63      1.93 o
  -6   9   2       15.34       14.73      2.14 o
  -5   9   2        4.03       -0.18      1.85 o
  -4   9   2        6.87        8.77      1.54 o
  -3   9   2      123.24      116.82      3.51 o
  -2   9   2       76.24       91.56      2.63 o
  -1   9   2      333.21      328.22      4.94 o
   0   9   2      138.33      141.21      3.00 o
   1   9   2      746.30      758.27     10.51 o
   2   9   2      525.23      540.65      7.61 o
   3   9   2        4.51        3.09      1.17 o
   4   9   2       55.97       60.08      3.24 o
   5   9   2        6.41        8.00      1.77 o
   6   9   2       28.16       26.58      3.87 o
   7   9   2        5.30        4.14      4.13 o
   8   9   2        0.95        4.15      3.64 o
  -7  10   2        6.86        9.47      2.56 o
  -6  10   2       38.54       39.97      2.90 o
  -5  10   2       10.12       11.05      1.98 o
  -4  10   2        0.18       -0.49      1.41 o
  -3  10   2       43.08       45.26      2.63 o
  -2  10   2        2.59        1.54      1.30 o
  -1  10   2       42.32       41.90      2.10 o
   0  10   2      285.16      272.69      5.17 o
   1  10   2        0.11       -1.11      1.11 o
   2  10   2       36.40       37.22      2.02 o
   3  10   2       14.26       20.14      1.90 o
   4  10   2        6.61        3.81      1.46 o
   5  10   2        0.00        3.27      2.01 o
   6  10   2        1.43        1.16      2.01 o
   7  10   2        0.01        0.41      2.71 o
  -6  11   2        0.61       -0.25      2.23 o
  -5  11   2        0.43       -1.55      1.55 o
  -4  11   2       37.57       34.56      3.12 o
  -3  11   2      120.03      130.29      7.24 o
  -2  11   2        0.20        0.49      1.70 o
  -1  11   2        0.38       -1.28      1.28 o
   0  11   2       51.38       47.89      2.50 o
   1  11   2        1.51        0.59      1.38 o
   2  11   2       10.52       10.21      1.83 o
   3  11   2       59.42       60.90      3.68 o
   4  11   2        0.01       -1.82      3.08 o
   5  11   2       16.25       25.80      4.76 o
   6  11   2        5.19        1.12      2.67 o
  -5  12   2        2.05        0.76      2.18 o
  -4  12   2       42.03       47.76      3.69 o
  -3  12   2       27.37       26.43      3.55 o
  -2  12   2        3.31        4.67      1.81 o
  -1  12   2       69.82       71.06      3.45 o
   0  12   2       33.61       26.63      2.89 o
   1  12   2        1.57       -0.06      1.82 o
   2  12   2        0.18       -1.74      1.74 o
   3  12   2        0.12       -1.17      2.00 o
   4  12   2        1.32       -0.61      2.04 o
   5  12   2       24.23       34.28      4.32 o
  -4  13   2       17.84       18.49      3.12 o
  -3  13   2       10.75        9.78      3.22 o
  -2  13   2        2.20        4.53      2.27 o
  -1  13   2        9.08       10.53      2.58 o
   0  13   2        1.29        2.11      2.16 o
   1  13   2        1.82       -1.90      1.90 o
   2  13   2        0.91        2.10      2.92 o
   3  13   2       33.05       50.40      3.94 o
  -1  14   2        1.09        2.73      2.35 o
   0  14   2        0.30       -1.21      2.18 o
   1  14   2       21.15       32.30      6.80 o
  -9   0   3        1.85        3.78      2.37 o
  -7   0   3        4.78        5.71      2.06 o
  -5   0   3      128.13      123.33      4.48 o
  -3   0   3       13.46        7.02      0.76 o
  -1   0   3    34761.31    31378.68    643.67 o
   1   0   3      597.81      656.39      8.03 o
   3   0   3       75.63       87.30      2.13 o
   5   0   3      124.04      113.80      3.28 o
   7   0   3       39.60       41.06      2.32 o
   9   0   3        1.92       -2.17      2.98 o
 -10   1   3       16.52       19.77      2.42 o
  -9   1   3       17.70       16.93      2.06 o
  -8   1   3       12.66       12.28      1.76 o
  -7   1   3       64.06       53.27      2.54 o
  -6   1   3       10.37       12.73      1.52 o
  -5   1   3        2.78        3.12      0.78 o
  -4   1   3        8.42       17.95      0.84 o
  -3   1   3      885.98      885.55     14.57 o
  -2   1   3     7865.39     7676.02     66.15 o
  -1   1   3     2185.86     2365.87     19.76 o
   0   1   3        3.72        7.28      0.27 o
   1   1   3        3.31        3.82      0.47 o
   2   1   3     1112.75     1210.56     11.94 o
   3   1   3      367.55      381.14      4.22 o
   4   1   3       46.67       55.76      1.83 o
   5   1   3        0.02        2.46      0.69 o
   6   1   3        2.14        0.44      0.76 o
   7   1   3       50.57       51.70      2.24 o
   8   1   3        2.03        2.83      2.90 o
   9   1   3       53.52       50.19      9.55 o
  10   1   3        2.11       -1.12      2.52 o
 -10   2   3        2.27        0.67      2.39 o
  -9   2   3       62.13       61.31      3.17 o
  -8   2   3       68.11       77.49      3.26 o
  -7   2   3        6.85        5.01      1.39 o
  -6   2   3      204.95      207.42      4.03 o
  -5   2   3        6.86        6.11      0.83 o
  -4   2   3      257.81      249.13      5.35 o
  -3   2   3      442.46      455.31      6.43 o
  -2   2   3      204.30      160.10      1.96 o
  -1   2   3      335.67      346.71      3.22 o
   0   2   3     1784.41     1610.52     12.52 o
   1   2   3        0.62        0.02      0.24 o
   2   2   3        1.32        0.55      0.37 o
   3   2   3      102.48       97.97      1.55 o
   4   2   3      339.51      391.73      4.79 o
   5   2   3       33.07       31.86      1.40 o
   6   2   3       11.26       13.14      1.31 o
   7   2   3        7.58        7.78      1.41 o
   8   2   3       37.57       41.01      2.94 o
   9   2   3       78.67       81.68      5.11 o
  10   2   3        0.00        0.84      2.52 o
 -10   3   3        9.38        8.91      2.16 o
  -9   3   3       36.95       43.52      2.81 o
  -8   3   3       24.43       25.90      2.19 o
  -7   3   3      236.14      234.15      5.01 o
  -6   3   3        5.11        3.00      1.24 o
  -5   3   3      470.97      495.50      7.84 o
  -4   3   3      406.82      418.95      5.90 o
  -3   3   3      282.63      295.77      3.76 o
  -2   3   3       55.66       52.68      1.47 o
  -1   3   3        1.10        0.64      0.40 o
   0   3   3        9.50        9.49      0.60 o
   1   3   3      366.24      410.74      4.40 o
   2   3   3      284.68      279.03      3.25 o
   3   3   3       48.63       55.96      1.41 o
   4   3   3      423.10      450.57      5.81 o
   5   3   3       99.17       88.36      2.95 o
   6   3   3       16.51       16.71      1.47 o
   7   3   3        0.33        2.08      1.22 o
   8   3   3       44.46       37.76      3.15 o
   9   3   3        0.12        1.42      2.28 o
  10   3   3        3.25        3.34      2.84 o
 -10   4   3       13.86       19.77      2.52 o
  -9   4   3        0.53        2.12      1.68 o
  -8   4   3       12.67       18.01      2.85 o
  -7   4   3       21.95       19.69      1.90 o
  -6   4   3      206.87      214.12      4.62 o
  -5   4   3      145.42      148.38      4.58 o
  -4   4   3      288.75      281.71      4.41 o
  -3   4   3      103.80      119.44      2.54 o
  -2   4   3      153.93      168.00      2.35 o
  -1   4   3      534.06      571.77      5.77 o
   0   4   3       70.87       56.15      1.13 o
   1   4   3     3134.72     3516.15     32.07 o
   2   4   3      767.84      873.60      9.01 o
   3   4   3       13.53       17.08      0.94 o
   4   4   3      559.01      557.59      7.20 o
   5   4   3      125.02      128.67      3.19 o
   6   4   3       17.69       19.16      1.57 o
   7   4   3       37.58       47.66      2.27 o
   8   4   3        1.40        1.39      2.65 o
   9   4   3        0.73       -1.75      2.30 o
 -10   5   3        0.18       -1.09      1.99 o
  -9   5   3       51.20       57.46      3.20 o
  -8   5   3       38.50       35.48      2.53 o
  -7   5   3        0.04        0.64      1.36 o
  -6   5   3       17.99       17.01      1.64 o
  -5   5   3       66.30       76.60      2.09 o
  -4   5   3      361.72      314.46      4.61 o
  -3   5   3      215.12      211.48      3.16 o
  -2   5   3       85.82       89.20      2.85 o
  -1   5   3      437.84      431.47      4.92 o
   0   5   3     1960.13     2075.39     20.38 o
   1   5   3        0.12       -0.03      0.50 o
   2   5   3        1.97        4.30      0.68 o
   3   5   3       35.09       35.52      1.25 o
   4   5   3      176.64      166.38      3.31 o
   5   5   3        0.25        2.26      1.14 o
   6   5   3      145.53      129.28      3.87 o
   7   5   3        0.06       -0.89      1.35 o
   8   5   3        0.45       -1.44      2.13 o
   9   5   3        8.04        9.14      2.85 o
  -9   6   3        1.16        2.62      1.86 o
  -8   6   3        2.47        3.42      1.67 o
  -7   6   3      229.96      221.26      5.71 o
  -6   6   3      145.15      138.77      4.17 o
  -5   6   3      235.32      232.47      3.96 o
  -4   6   3       68.93       63.76      1.93 o
  -3   6   3      249.43      241.82      3.62 o
  -2   6   3        0.66       -0.02      0.77 o
  -1   6   3        7.73        4.06      0.70 o
   0   6   3       46.33       47.18      1.39 o
   1   6   3      154.63      151.14      2.53 o
   2   6   3       44.25       58.07      1.72 o
   3   6   3      187.33      186.61      3.29 o
   4   6   3        3.96        4.26      1.09 o
   5   6   3       81.72       81.48      2.56 o
   6   6   3       11.07       16.81      1.66 o
   7   6   3        0.86       -1.30      1.49 o
   8   6   3        8.25        2.51      2.33 o
   9   6   3        2.44        0.97      2.45 o
  -9   7   3        2.98        8.16      2.39 o
  -8   7   3       10.33        9.67      2.59 o
  -7   7   3       25.97       27.67      2.37 o
  -6   7   3       41.37       46.04      2.40 o
  -5   7   3      146.90      143.36      3.26 o
  -4   7   3       39.88       42.42      1.64 o
  -3   7   3        6.23        6.38      1.19 o
  -2   7   3       95.34      103.34      2.45 o
  -1   7   3       59.44       50.16      1.59 o
   0   7   3        0.29        0.98      0.78 o
   1   7   3      338.85      368.80      4.95 o
   2   7   3       12.48       12.53      1.13 o
   3   7   3       37.68       33.50      1.58 o
   4   7   3       18.90       22.24      1.47 o
   5   7   3        5.00        2.20      1.24 o
   6   7   3      174.44      169.12      4.89 o
   7   7   3       43.50       44.64      3.94 o
   8   7   3        0.93        2.95      2.44 o
   9   7   3        0.27        0.53      2.61 o
  -8   8   3       68.68       63.25      6.75 o
  -7   8   3       18.18       23.11      3.13 o
  -6   8   3       37.91       35.28      2.54 o
  -5   8   3      125.42      117.29      3.04 o
  -4   8   3      439.21      458.17      6.64 o
  -3   8   3      209.09      198.08      4.06 o
  -2   8   3      186.19      191.82      3.61 o
  -1   8   3      212.98      208.76      3.50 o
   0   8   3        7.80        4.36      1.00 o
   1   8   3      213.50      211.47      4.18 o
   2   8   3       12.25       13.99      1.26 o
   3   8   3        1.78        0.72      1.08 o
   4   8   3      254.40      245.93      6.51 o
   5   8   3        0.62        1.82      1.29 o
   6   8   3       27.02       30.80      2.79 o
   7   8   3        4.33        1.70      5.20 o
   8   8   3       15.22       15.27      6.68 o
  -8   9   3        0.04       -2.04      2.04 o
  -7   9   3        3.41        5.45      2.31 o
  -6   9   3        4.20        4.79      1.72 o
  -5   9   3        0.62        0.59      1.43 o
  -4   9   3        0.67        0.14      1.07 o
  -3   9   3      124.54      124.19      3.92 o
  -2   9   3       27.58       27.98      2.15 o
  -1   9   3        6.92        4.85      1.10 o
   0   9   3       83.81       84.86      2.32 o
   1   9   3       14.16       13.07      1.26 o
   2   9   3      157.26      143.15      3.70 o
   3   9   3        0.11        0.66      1.16 o
   4   9   3        0.34       -0.69      1.19 o
   5   9   3        0.00       -0.54      2.26 o
   6   9   3        3.17        3.29      2.37 o
   7   9   3        0.21        1.12      2.40 o
  -7  10   3        1.66        5.09      2.43 o
  -6  10   3        6.45        9.00      2.36 o
  -5  10   3       11.76       15.51      2.07 o
  -4  10   3        0.45        0.14      1.35 o
  -3  10   3       42.87       42.15      2.58 o
  -2  10   3       34.68       35.28      2.14 o
  -1  10   3      131.23      134.02      3.94 o
   0  10   3        9.81        6.66      1.33 o
   1  10   3        6.48        5.46      1.41 o
   2  10   3       20.74       21.32      1.68 o
   3  10   3        1.65        1.73      1.56 o
   4  10   3       10.61        9.53      1.96 o
   5  10   3        0.08       -0.56      1.83 o
   6  10   3       26.60       33.23      3.98 o
   7  10   3        0.13        0.78      3.91 o
  -6  11   3        0.01        0.95      2.42 o
  -5  11   3        1.58        5.78      2.25 o
  -4  11   3        8.39       10.74      2.42 o
  -3  11   3      191.70      198.31      6.42 o
  -2  11   3       68.22       69.72      2.98 o
  -1  11   3        0.68        0.49      1.31 o
   0  11   3        2.73        3.67      1.46 o
   1  11   3        0.71        0.59      1.55 o
   2  11   3        1.27       -0.69      1.55 o
   3  11   3        0.62       -0.22      1.67 o
   4  11   3        3.24        3.36      3.30 o
   5  11   3       19.91       22.94      4.16 o
   6  11   3        8.86       17.41      3.48 o
  -5  12   3        1.69       -2.03      2.27 o
  -4  12   3       30.67       38.64      3.49 o
  -3  12   3       47.31       57.49      4.62 o
  -2  12   3       45.99       48.69      3.60 o
  -1  12   3        5.31        5.67      2.09 o
   0  12   3        0.57        1.00      2.97 o
   1  12   3        1.18        0.20      1.90 o
   2  12   3        5.75       12.28      2.48 o
   3  12   3       10.50       11.07      3.01 o
   4  12   3       38.41       45.19      8.75 o
   5  12   3       16.20       27.68      4.07 o
  -4  13   3        2.74        3.80      2.53 o
  -3  13   3       10.17       10.37      4.63 o
  -2  13   3      104.93      115.98      5.54 o
  -1  13   3       25.91       17.43      3.23 o
   0  13   3       27.95       37.33      3.50 o
   1  13   3        2.82        0.78      2.03 o
   2  13   3        4.05        7.91      3.07 o
   3  13   3        0.22        0.36      2.56 o
 -10   0   4        4.57        7.27      3.06 o
  -8   0   4       20.68       23.19      3.24 o
  -6   0   4      171.01      178.01      6.05 o
  -4   0   4        8.81        8.38      1.17 o
  -2   0   4       59.99       53.36      1.49 o
   0   0   4     2872.17     2682.33     79.20 o
   2   0   4      204.79      195.80      3.45 o
   4   0   4        0.15        0.73      0.74 o
   6   0   4        8.22        7.88      1.40 o
   8   0   4       78.60       86.43      7.01 o
  10   0   4        0.26        3.49      3.58 o
 -10   1   4      112.61      126.14      4.68 o
  -9   1   4       22.54       21.22      2.28 o
  -8   1   4       14.60       12.11      1.81 o
  -7   1   4       51.61       42.56      2.31 o
  -6   1   4        3.09        0.32      1.19 o
  -5   1   4      131.23      129.84      3.32 o
  -4   1   4      476.91      472.48      6.50 o
  -3   1   4      371.50      337.91      4.06 o
  -2   1   4       80.45       70.75      1.36 o
  -1   1   4     2073.02     2071.34     17.32 o
   0   1   4     1105.95     1055.43      9.88 o
   1   1   4      118.80      112.35      1.47 o
   2   1   4      892.28      897.82     10.22 o
   3   1   4       11.23       10.28      0.62 o
   4   1   4      341.01      392.30      6.08 o
   5   1   4       17.86       13.07      0.87 o
   6   1   4       26.12       22.55      1.23 o
   7   1   4        0.54       -0.31      0.97 o
   8   1   4       67.35       66.91      4.71 o
   9   1   4        7.43        9.52      2.79 o
  10   1   4        0.77        1.96      2.62 o
 -10   2   4        3.74        0.41      2.11 o
  -9   2   4        0.01        0.50      1.75 o
  -8   2   4        0.44        1.32      1.42 o
  -7   2   4        1.67        1.39      1.24 o
  -6   2   4       69.80       62.96      2.00 o
  -5   2   4       75.64       81.39      2.25 o
  -4   2   4     1972.46     2124.49     22.19 o
  -3   2   4       29.48       35.85      1.06 o
  -2   2   4       47.46       48.61      1.03 o
  -1   2   4     1092.33      999.23      8.92 o
   0   2   4     1181.07     1163.50      9.85 o
   1   2   4      498.94      478.49      4.71 o
   2   2   4       51.94       56.14      1.17 o
   3   2   4      715.03      792.89      8.20 o
   4   2   4      245.64      277.84      4.04 o
   5   2   4      195.57      208.69      3.32 o
   6   2   4      510.42      492.06      7.88 o
   7   2   4      234.05      240.16      4.50 o
   8   2   4      105.82      100.69     13.07 o
   9   2   4       27.50       26.64      3.35 o
  10   2   4        3.50        3.25      2.82 o
 -10   3   4        4.70        6.48      2.31 o
  -9   3   4        0.02       -1.49      1.49 o
  -8   3   4       30.03       25.93      2.23 o
  -7   3   4       28.34       34.34      2.23 o
  -6   3   4      218.69      207.79      4.42 o
  -5   3   4       30.29       34.63      2.34 o
  -4   3   4      183.04      187.30      4.16 o
  -3   3   4      626.78      688.06      7.29 o
  -2   3   4       80.98       81.70      1.35 o
  -1   3   4      195.24      205.57      2.52 o
   0   3   4      189.22      196.84      2.68 o
   1   3   4        6.51        5.71      0.52 o
   2   3   4       14.60       15.99      1.04 o
   3   3   4      298.42      285.63      4.23 o
   4   3   4      468.79      503.98      6.53 o
   5   3   4       72.08       75.93      2.72 o
   6   3   4      414.42      402.29      6.30 o
   7   3   4       54.85       53.78      2.54 o
   8   3   4       89.28       84.20      3.97 o
   9   3   4       53.01       50.48      4.65 o
 -10   4   4        2.66        7.52      3.94 o
  -9   4   4       53.87       48.91      2.96 o
  -8   4   4       83.80       89.92      3.61 o
  -7   4   4        2.71        3.10      1.48 o
  -6   4   4      113.56      107.75      3.15 o
  -5   4   4        3.81        1.75      0.82 o
  -4   4   4       36.56       33.09      1.54 o
  -3   4   4       63.80       60.87      1.39 o
  -2   4   4     1147.06     1305.96     13.12 o
  -1   4   4      307.12      346.67      3.60 o
   0   4   4      425.58      391.85      4.13 o
   1   4   4        0.01        1.35      0.49 o
   2   4   4      590.34      623.07      6.64 o
   3   4   4        3.90        1.98      0.63 o
   4   4   4      265.31      260.91      4.28 o
   5   4   4        1.72        2.04      1.06 o
   6   4   4       36.85       36.18      1.89 o
   7   4   4        1.47       -1.03      1.32 o
   8   4   4        1.18       -1.55      1.55 o
   9   4   4        1.44       -2.11      2.23 o
 -10   5   4        6.65       10.15      6.14 o
  -9   5   4       32.50       27.57      2.94 o
  -8   5   4        0.08       -0.03      1.51 o
  -7   5   4       14.42       13.21      1.84 o
  -6   5   4        7.79        5.66      1.39 o
  -5   5   4      462.27      469.78      6.93 o
  -4   5   4      158.03      153.21      3.68 o
  -3   5   4        9.67        3.93      0.59 o
  -2   5   4       45.19       55.94      1.36 o
  -1   5   4        0.03        0.66      0.52 o
   0   5   4      237.85      264.07      3.14 o
   1   5   4       94.18      119.72      1.85 o
   2   5   4       18.53       16.25      0.84 o
   3   5   4       31.78       34.75      1.33 o
   4   5   4      279.45      261.61      4.45 o
   5   5   4       47.41       43.78      2.00 o
   6   5   4       11.29       12.01      1.88 o
   7   5   4        0.15       -1.75      1.75 o
   8   5   4        6.18        3.66      2.03 o
   9   5   4       10.20        7.59      2.73 o
  -9   6   4        4.44        3.48      2.24 o
  -8   6   4        1.81        4.41      1.71 o
  -7   6   4      113.40      100.61      3.77 o
  -6   6   4      107.49      102.45      3.59 o
  -5   6   4        2.69        4.78      1.02 o
  -4   6   4       14.88       13.73      1.08 o
  -3   6   4      161.30      175.60      3.38 o
  -2   6   4       46.43       45.01      1.86 o
  -1   6   4      572.92      627.18      6.94 o
   0   6   4       95.05      118.88      2.60 o
   1   6   4      153.79      152.58      2.41 o
   2   6   4      513.78      516.87      6.30 o
   3   6   4        9.89        7.90      1.24 o
   4   6   4       37.73       34.45      1.69 o
   5   6   4       30.35       40.19      1.98 o
   6   6   4      395.69      366.56      8.77 o
   7   6   4        0.11        0.29      1.99 o
   8   6   4       40.07       38.98      3.80 o
   9   6   4        0.01       -2.32      2.32 o
  -9   7   4        3.89        5.50      2.77 o
  -8   7   4       19.99       17.75      2.63 o
  -7   7   4      231.49      221.40      5.90 o
  -6   7   4      101.16       93.89      3.24 o
  -5   7   4       21.02       23.63      1.52 o
  -4   7   4        1.88        3.40      0.99 o
  -3   7   4        8.83       11.63      1.18 o
  -2   7   4       28.06       23.99      1.67 o
  -1   7   4      276.76      275.51      4.28 o
   0   7   4       42.61       53.93      1.62 o
   1   7   4        9.42        7.79      0.94 o
   2   7   4       81.55       77.18      2.29 o
   3   7   4      134.19      123.12      2.73 o
   4   7   4       39.18       43.52      2.79 o
   5   7   4        7.56        6.67      1.75 o
   6   7   4      100.50       96.65      5.21 o
   7   7   4        2.01        1.94      4.21 o
   8   7   4        0.21       -0.10      4.04 o
  -8   8   4        2.32        3.49      2.24 o
  -7   8   4        3.26        7.03      2.23 o
  -6   8   4        6.56        7.38      1.75 o
  -5   8   4       92.63       96.42      3.30 o
  -4   8   4      269.02      290.03      5.16 o
  -3   8   4      116.68      114.19      2.77 o
  -2   8   4       10.16       12.47      1.26 o
  -1   8   4       67.93       62.02      1.89 o
   0   8   4       58.24       56.57      1.91 o
   1   8   4       78.05       74.78      2.20 o
   2   8   4       40.20       39.52      1.83 o
   3   8   4       75.25       58.79      2.87 o
   4   8   4        1.20        1.50      1.14 o
   5   8   4       10.85        7.24      1.89 o
   6   8   4        3.99        3.81      2.24 o
   7   8   4        0.85       -2.03      2.14 o
   8   8   4        1.91        0.22      2.58 o
  -8   9   4       13.15       12.12      3.32 o
  -7   9   4        0.81        3.34      2.15 o
  -6   9   4       24.59       30.70      2.94 o
  -5   9   4        7.85        6.77      1.59 o
  -4   9   4       11.84        7.56      1.34 o
  -3   9   4        0.26       -1.10      1.10 o
  -2   9   4      284.63      279.38      6.03 o
  -1   9   4      202.44      185.71      3.64 o
   0   9   4       16.64       14.39      1.35 o
   1   9   4        0.22        0.39      1.11 o
   2   9   4      223.80      205.97      4.21 o
   3   9   4      138.16      128.82      3.71 o
   4   9   4       78.36       84.72      4.48 o
   5   9   4        0.24        2.46      3.22 o
   6   9   4        1.46        2.11      2.18 o
   7   9   4        0.01       -0.29      2.34 o
  -7  10   4        0.17       -2.18      2.18 o
  -6  10   4       13.67       13.25      2.61 o
  -5  10   4        9.11        5.53      2.17 o
  -4  10   4       42.32       48.47      3.39 o
  -3  10   4       27.86       29.60      2.94 o
  -2  10   4       70.99       68.48      2.77 o
  -1  10   4      233.20      248.72      4.88 o
   0  10   4      360.55      366.39      6.41 o
   1  10   4       89.44       88.30      2.80 o
   2  10   4        4.27        1.78      1.56 o
   3  10   4        2.69        1.44      1.55 o
   4  10   4       33.23       31.87      2.82 o
   5  10   4        3.45        6.94      2.55 o
   6  10   4        1.00        1.07      2.29 o
  -6  11   4        0.10       -1.41      2.49 o
  -5  11   4        0.64        0.91      2.05 o
  -4  11   4       43.87       40.40      4.33 o
  -3  11   4        8.01        7.52      2.60 o
  -2  11   4        0.95        1.50      1.65 o
  -1  11   4       12.27        9.49      1.87 o
   0  11   4        0.00        0.07      1.62 o
   1  11   4        1.45       -0.31      1.51 o
   2  11   4        7.09        5.68      1.83 o
   3  11   4       13.77       14.35      2.39 o
   4  11   4        1.29        2.70      2.33 o
   5  11   4        1.36        3.03      3.35 o
   6  11   4        1.37       -2.58      5.42 o
  -5  12   4       16.21       21.61      3.77 o
  -4  12   4       19.87       18.52      3.48 o
  -3  12   4        5.19        8.36      2.83 o
  -2  12   4        0.06       -1.86      1.86 o
  -1  12   4        1.13        1.31      2.33 o
   0  12   4        8.34        8.07      2.27 o
   1  12   4        0.00       -1.34      4.21 o
   2  12   4        2.18        4.67      2.69 o
   3  12   4       23.04       19.74      3.80 o
   4  12   4        1.50        1.44      2.63 o
  -3  13   4        0.08       -1.04      4.07 o
  -2  13   4       20.13       21.06      4.90 o
  -1  13   4       10.07        8.92      2.95 o
   0  13   4        6.28        5.36      2.65 o
   1  13   4        0.50        0.26      2.56 o
   2  13   4       26.30       25.80      3.81 o
   3  13   4        1.72        0.15      2.60 o
  -9   0   5        3.38        0.76      3.16 o
  -7   0   5       35.58       29.76      2.84 o
  -5   0   5      653.66      609.39     14.39 o
  -3   0   5      118.53       88.67      2.60 o
  -1   0   5     1066.55     1066.69     15.78 o
   1   0   5     3191.47     3255.57     54.53 o
   3   0   5       56.12       78.78      3.22 o
   5   0   5       14.15       12.55      1.23 o
   7   0   5      402.96      394.79     10.56 o
   9   0   5        0.03       -2.61      2.61 o
 -10   1   5       50.60       60.81      6.02 o
  -9   1   5       13.89       14.86      2.78 o
  -8   1   5        7.79        6.31      1.59 o
  -7   1   5        0.41       -0.31      1.22 o
  -6   1   5       30.17       30.95      1.94 o
  -5   1   5       66.94       67.47      2.68 o
  -4   1   5       54.11       47.92      1.61 o
  -3   1   5     3278.76     3329.83     34.05 o
  -2   1   5        0.00       -0.36      0.36 o
  -1   1   5     1121.72     1101.68      9.79 o
   0   1   5       23.06       21.80      0.56 o
   1   1   5       44.62       55.73      0.85 o
   2   1   5      109.16      120.78      1.74 o
   3   1   5      371.51      395.20      6.84 o
   4   1   5       48.35       45.82      1.29 o
   5   1   5       56.35       58.14      2.19 o
   6   1   5       82.58       81.28      2.20 o
   7   1   5        0.43       -1.21      1.21 o
   8   1   5       32.01       32.77      3.22 o
   9   1   5       16.92       15.59      3.02 o
 -10   2   5        7.49        8.59      2.89 o
  -9   2   5      124.60      117.68      4.21 o
  -8   2   5       48.60       49.49      2.94 o
  -7   2   5        6.89        6.33      1.53 o
  -6   2   5       42.96       35.83      3.07 o
  -5   2   5        9.13        6.64      1.13 o
  -4   2   5      671.29      650.95      7.46 o
  -3   2   5      162.56      142.60      2.22 o
  -2   2   5       11.40        7.79      0.58 o
  -1   2   5      324.50      322.65      3.13 o
   0   2   5       53.08       50.23      0.83 o
   1   2   5      506.35      502.78      4.69 o
   2   2   5      327.49      315.93      3.78 o
   3   2   5      203.69      172.83      2.51 o
   4   2   5       11.14        9.14      0.71 o
   5   2   5       95.33       80.07      1.77 o
   6   2   5        4.69        8.36      1.05 o
   7   2   5      111.17      101.73      3.93 o
   8   2   5        0.72        1.36      2.06 o
   9   2   5       12.81       18.03      3.19 o
 -10   3   5        8.44       14.32      3.20 o
  -9   3   5        0.18       -1.43      1.69 o
  -8   3   5      143.89      146.49      4.48 o
  -7   3   5        6.07        6.37      1.86 o
  -6   3   5       17.13       17.28      1.70 o
  -5   3   5      404.03      407.86      6.75 o
  -4   3   5       18.53       18.38      1.08 o
  -3   3   5      830.97      888.76      9.20 o
  -2   3   5      502.77      534.37      5.73 o
  -1   3   5       91.36       90.12      1.34 o
   0   3   5        1.52        0.65      0.44 o
   1   3   5      601.42      623.78      6.45 o
   2   3   5      158.19      152.80      2.11 o
   3   3   5       42.01       45.60      1.50 o
   4   3   5       90.31      108.76      2.13 o
   5   3   5        0.23        0.00      0.87 o
   6   3   5       78.10       75.50      2.51 o
   7   3   5       82.57       72.66      3.58 o
   8   3   5       75.79       71.80      3.69 o
   9   3   5       27.03       29.20      3.53 o
 -10   4   5        2.09        1.48      2.47 o
  -9   4   5        2.24        5.85      2.19 o
  -8   4   5       16.22       16.18      2.03 o
  -7   4   5      214.18      220.57      5.49 o
  -6   4   5        3.64        1.66      1.18 o
  -5   4   5       98.23       97.78      2.41 o
  -4   4   5       45.84       43.11      1.46 o
  -3   4   5       18.43       16.58      0.81 o
  -2   4   5      177.78      218.57      2.85 o
  -1   4   5      481.34      469.43      5.17 o
   0   4   5      364.87      345.30      3.77 o
   1   4   5      662.44      705.71      7.85 o
   2   4   5       92.32       99.47      1.76 o
   3   4   5      229.80      230.59      4.63 o
   4   4   5      159.96      158.34      2.71 o
   5   4   5      223.07      226.57      4.12 o
   6   4   5       63.62       63.21      2.73 o
   7   4   5       77.30       64.18      3.39 o
   8   4   5        6.44        2.77      1.83 o
   9   4   5        0.42       -1.25      2.41 o
 -10   5   5        0.09        6.22      2.87 o
  -9   5   5       11.21       13.50      2.99 o
  -8   5   5       22.44       17.69      2.50 o
  -7   5   5       32.66       31.52      2.29 o
  -6   5   5       39.91       35.66      2.22 o
  -5   5   5        1.04        0.75      0.69 o
  -4   5   5        1.02        0.45      0.91 o
  -3   5   5      130.30      125.36      2.17 o
  -2   5   5        4.05        3.08      0.62 o
  -1   5   5      162.79      142.71      1.98 o
   0   5   5      907.04      992.85      9.25 o
   1   5   5       72.74       71.95      1.68 o
   2   5   5      506.42      484.32      5.48 o
   3   5   5        0.68        2.82      0.74 o
   4   5   5       25.37       26.52      1.48 o
   5   5   5        1.00        0.37      1.03 o
   6   5   5        6.22        6.62      2.07 o
   7   5   5        0.38       -0.52      1.55 o
   8   5   5        2.93        5.23      2.05 o
   9   5   5        0.06        1.36      2.41 o
  -9   6   5       15.84       15.12      3.24 o
  -8   6   5       39.04       37.18      3.15 o
  -7   6   5       77.91       75.51      3.34 o
  -6   6   5      110.13      108.08      3.71 o
  -5   6   5       43.46       36.23      2.24 o
  -4   6   5        7.75        6.61      0.89 o
  -3   6   5       18.48       15.93      1.08 o
  -2   6   5       37.52       35.82      1.23 o
  -1   6   5      134.52      139.90      2.21 o
   0   6   5      108.43      111.69      1.92 o
   1   6   5       12.69       10.56      0.81 o
   2   6   5        8.67        7.56      0.88 o
   3   6   5      209.83      225.75      3.48 o
   4   6   5      382.01      362.51      5.78 o
   5   6   5        0.09        0.06      1.59 o
   6   6   5        9.82        9.25      2.32 o
   7   6   5        0.76       -2.17      2.29 o
   8   6   5       33.19       31.67      5.33 o
  -9   7   5        4.19        3.08      3.52 o
  -8   7   5       10.84       10.66      2.92 o
  -7   7   5       10.76        9.72      2.49 o
  -6   7   5      153.49      158.86      4.15 o
  -5   7   5        0.04       -0.69      1.40 o
  -4   7   5        5.16        4.67      1.25 o
  -3   7   5      146.82      140.11      2.91 o
  -2   7   5        2.87        0.02      0.83 o
  -1   7   5      554.35      566.75      6.54 o
   0   7   5       18.28       18.75      1.05 o
   1   7   5       28.62       32.29      1.25 o
   2   7   5      239.35      242.40      3.96 o
   3   7   5       79.84       83.38      2.27 o
   4   7   5      151.30      132.46      4.49 o
   5   7   5        8.01        4.06      1.71 o
   6   7   5       16.95       15.06      3.31 o
   7   7   5       14.58       12.57      2.75 o
   8   7   5        0.84       -1.98      1.98 o
  -8   8   5       23.73       21.41      3.50 o
  -7   8   5       15.06       18.88      2.65 o
  -6   8   5        9.07       11.12      1.96 o
  -5   8   5       16.47       11.51      1.39 o
  -4   8   5        1.09        0.35      1.40 o
  -3   8   5       70.74       65.16      2.47 o
  -2   8   5      256.98      257.64      4.31 o
  -1   8   5      231.90      244.01      5.19 o
   0   8   5       40.73       40.67      1.57 o
   1   8   5       46.05       43.57      1.61 o
   2   8   5       17.30       15.35      1.46 o
   3   8   5      107.79       92.84      3.29 o
   4   8   5      278.95      268.13     11.64 o
   5   8   5      121.65      131.36      5.89 o
   6   8   5       20.41       28.25      3.36 o
   7   8   5        0.99       -2.21      2.75 o
   8   8   5        3.29        0.66      5.51 o
  -8   9   5        0.78        3.27      2.73 o
  -7   9   5       11.11       11.37      3.02 o
  -6   9   5       14.29       19.61      2.87 o
  -5   9   5       42.21       47.04      2.81 o
  -4   9   5        9.12       10.60      1.94 o
  -3   9   5        0.08       -1.16      1.16 o
  -2   9   5       49.02       43.93      1.98 o
  -1   9   5       68.95       69.53      2.38 o
   0   9   5        7.03        6.29      1.80 o
   1   9   5      103.37      109.15      2.89 o
   2   9   5       62.94       54.07      3.10 o
   3   9   5        7.77       11.38      1.76 o
   4   9   5        0.03       -0.84      1.57 o
   5   9   5        1.06        1.14      2.50 o
   6   9   5        0.03       -1.98      1.98 o
   7   9   5        1.76       -2.34      2.34 o
  -7  10   5        4.15        7.00      2.87 o
  -6  10   5        0.45       -1.99      1.99 o
  -5  10   5        1.33        1.07      1.98 o
  -4  10   5        0.45       -0.99      1.36 o
  -3  10   5       98.48      105.59      4.08 o
  -2  10   5        3.76        4.56      1.70 o
  -1  10   5       13.20       16.22      1.93 o
   0  10   5       76.73       87.74      3.53 o
   1  10   5      263.97      240.68      5.86 o
   2  10   5        7.48        4.78      1.98 o
   3  10   5        5.21        6.17      1.90 o
   4  10   5        2.41        3.59      3.79 o
   5  10   5        4.43        2.79      2.38 o
   6  10   5       12.19        6.99      3.52 o
  -6  11   5        0.59       -0.64      2.64 o
  -5  11   5       99.27      103.28      6.12 o
  -4  11   5       19.75       19.73      2.58 o
  -3  11   5        1.03       -0.30      1.75 o
  -2  11   5        9.22        5.52      1.81 o
  -1  11   5       24.93       29.65      3.02 o
   0  11   5        0.05        0.24      1.51 o
   1  11   5       18.67       11.69      2.25 o
   2  11   5       27.44       29.03      2.83 o
   3  11   5        0.79        3.82      2.28 o
   4  11   5        6.79        7.40      2.69 o
   5  11   5       29.81       44.58      4.39 o
  -5  12   5       43.62       45.27      4.70 o
  -4  12   5        0.05       -1.04      4.40 o
  -3  12   5        2.69       -2.26      2.26 o
  -2  12   5       22.29       23.41      2.81 o
  -1  12   5        0.00       -2.03      2.03 o
   0  12   5        4.21        4.38      2.45 o
   1  12   5        0.32        0.65      2.21 o
   2  12   5       23.70       23.08      3.48 o
   3  12   5        5.22        3.90      2.65 o
   4  12   5        7.25        8.39      3.06 o
  -3  13   5        7.46       13.28      3.33 o
  -2  13   5        0.83        3.07      3.59 o
  -1  13   5        0.33        0.42      2.40 o
   0  13   5       12.47       15.22      6.09 o
   1  13   5       15.94       14.20      3.35 o
   2  13   5        7.74       10.67      3.21 o
 -10   0   6        8.62       11.15      4.40 o
  -8   0   6        8.64        3.01      2.13 o
  -6   0   6       36.89       29.41      2.59 o
  -4   0   6      778.26      804.01     15.57 o
  -2   0   6       29.46       31.55      1.09 o
   0   0   6      201.26      228.77      9.08 o
   2   0   6        1.11        3.05      0.88 o
   4   0   6       59.15       53.63      2.67 o
   6   0   6      756.59      739.39     17.45 o
   8   0   6       92.22       87.40      6.94 o
 -10   1   6        3.94        6.75      2.76 o
  -9   1   6        0.73        2.58      2.29 o
  -8   1   6        0.99        0.48      1.36 o
  -7   1   6        0.02       -0.01      1.21 o
  -6   1   6       25.93       25.78      1.65 o
  -5   1   6       65.48       71.96      2.06 o
  -4   1   6       51.87       52.43      1.51 o
  -3   1   6     1305.41     1255.74     14.23 o
  -2   1   6      646.84      684.47      7.39 o
  -1   1   6      589.96      586.56      5.34 o
   0   1   6       85.29       95.20      1.78 o
   1   1   6      636.08      680.43      7.83 o
   2   1   6      599.43      725.61      7.83 o
   3   1   6       26.84       37.56      1.64 o
   4   1   6       66.49       68.29      1.86 o
   5   1   6      228.82      228.39      4.77 o
   6   1   6       72.35       85.60      2.82 o
   7   1   6        2.22        4.38      1.47 o
   8   1   6       22.98       18.16      2.73 o
   9   1   6       23.94       30.23      3.61 o
 -10   2   6       22.43       21.06      3.46 o
  -9   2   6       12.71       19.19      3.13 o
  -8   2   6        1.17       -1.37      1.37 o
  -7   2   6      215.35      220.77      5.82 o
  -6   2   6       50.39       52.91      2.16 o
  -5   2   6      188.45      191.33      3.91 o
  -4   2   6       55.82       51.71      1.44 o
  -3   2   6     1856.19     1850.61     20.69 o
  -2   2   6       78.75       74.57      1.59 o
  -1   2   6       45.88       31.01      0.81 o
   0   2   6      189.68      210.49      2.43 o
   1   2   6       31.71       25.71      0.71 o
   2   2   6      367.98      387.03      4.49 o
   3   2   6       31.37       23.23      0.84 o
   4   2   6      179.57      173.51      2.79 o
   5   2   6      112.37      117.56      2.41 o
   6   2   6       79.30       72.16      2.58 o
   7   2   6       16.04       18.12      2.41 o
   8   2   6       49.44       45.31      5.50 o
   9   2   6        1.32        1.69      2.36 o
 -10   3   6       19.40       15.13      3.26 o
  -9   3   6        2.78        7.92      4.10 o
  -8   3   6       33.44       35.70      2.84 o
  -7   3   6        0.11       -1.18      1.18 o
  -6   3   6       36.60       41.95      2.00 o
  -5   3   6       21.96       22.12      1.30 o
  -4   3   6        0.02       -0.01      0.64 o
  -3   3   6       35.61       36.25      1.26 o
  -2   3   6        5.65        5.38      0.53 o
  -1   3   6      253.86      259.68      3.02 o
   0   3   6       45.94       39.96      0.80 o
   1   3   6       63.07       65.35      1.16 o
   2   3   6       58.45       57.75      1.27 o
   3   3   6      673.12      733.31      8.23 o
   4   3   6      696.68      676.50      9.72 o
   5   3   6      189.23      171.17      3.68 o
   6   3   6        7.20        7.75      1.66 o
   7   3   6       94.03       93.07      3.96 o
   8   3   6       48.09       43.70      4.86 o
   9   3   6        3.32        3.89      2.56 o
 -10   4   6        4.37        4.79      2.78 o
  -9   4   6        5.84        6.09      2.49 o
  -8   4   6        4.04        6.52      1.98 o
  -7   4   6       19.32       24.40      3.21 o
  -6   4   6        0.10        0.40      1.15 o
  -5   4   6       24.61       28.49      1.54 o
  -4   4   6      143.95      145.16      3.05 o
  -3   4   6        0.09       -0.54      0.54 o
  -2   4   6      129.01      143.20      2.40 o
  -1   4   6       37.66       38.40      0.99 o
   0   4   6      305.70      311.88      3.28 o
   1   4   6       62.17       60.45      1.19 o
   2   4   6       82.56       69.60      1.46 o
   3   4   6      370.94      399.38      5.12 o
   4   4   6        2.76        2.45      0.78 o
   5   4   6        3.42       -0.32      1.12 o
   6   4   6       24.51       27.33      2.36 o
   7   4   6        3.22        2.81      1.71 o
   8   4   6        2.27        3.23      4.56 o
   9   4   6       28.85       25.40      3.58 o
  -9   5   6        0.00        3.75      2.50 o
  -8   5   6        4.85        4.02      2.35 o
  -7   5   6       21.77       16.99      2.24 o
  -6   5   6        0.00       -0.91      1.02 o
  -5   5   6        0.05       -0.85      0.88 o
  -4   5   6        0.03       -0.17      0.79 o
  -3   5   6       11.31        8.60      0.80 o
  -2   5   6       13.62       17.19      0.84 o
  -1   5   6      373.67      386.62      4.56 o
   0   5   6       35.95       37.85      1.00 o
   1   5   6      238.69      223.68      2.97 o
   2   5   6      409.60      406.43      4.84 o
   3   5   6      146.19      157.67      3.57 o
   4   5   6      154.78      141.43      2.89 o
   5   5   6       27.46       22.87      2.19 o
   6   5   6        0.02       -1.22      1.52 o
   7   5   6        0.13       -0.22      1.61 o
   8   5   6       11.14       13.07      2.41 o
  -9   6   6       12.79       13.27      3.13 o
  -8   6   6       23.72       23.53      3.37 o
  -7   6   6        0.09        1.39      1.82 o
  -6   6   6        1.18        2.01      1.30 o
  -5   6   6        0.16       -0.90      0.90 o
  -4   6   6       42.81       47.24      1.64 o
  -3   6   6        0.13        0.51      0.75 o
  -2   6   6        4.49        5.85      0.81 o
  -1   6   6       52.69       52.92      1.33 o
   0   6   6       30.01       29.26      1.00 o
   1   6   6       50.86       53.83      1.48 o
   2   6   6       50.65       49.90      1.54 o
   3   6   6        0.46        1.35      0.93 o
   4   6   6       95.84       94.89      3.62 o
   5   6   6       17.16       18.00      2.21 o
   6   6   6        4.33        4.01      2.08 o
   7   6   6       38.43       40.95      3.05 o
   8   6   6        0.27       -1.23      1.82 o
  -9   7   6        6.66        9.59      3.11 o
  -8   7   6        1.39        2.11      2.54 o
  -7   7   6        0.69        0.75      1.93 o
  -6   7   6       44.81       43.66      2.66 o
  -5   7   6      137.60      140.41      3.30 o
  -4   7   6        4.25        4.59      1.08 o
  -3   7   6      138.24      148.51      2.83 o
  -2   7   6        0.13        0.68      0.85 o
  -1   7   6       26.52       30.30      1.19 o
   0   7   6        4.09        4.27      0.79 o
   1   7   6      112.26      116.78      2.52 o
   2   7   6       86.29       81.87      2.16 o
   3   7   6       75.08       69.12      2.98 o
   4   7   6       12.29        4.80      2.01 o
   5   7   6       62.36       53.18      4.34 o
   6   7   6       15.24       17.51      2.41 o
   7   7   6        1.61       -0.37      2.01 o
   8   7   6        2.08        0.77      2.13 o
  -8   8   6        0.10        1.63      2.56 o
  -7   8   6        4.46        6.16      2.63 o
  -6   8   6       41.52       43.60      4.37 o
  -5   8   6       12.14       10.12      1.51 o
  -4   8   6        4.10        3.44      1.30 o
  -3   8   6      422.35      403.03      7.03 o
  -2   8   6       57.64       54.31      1.92 o
  -1   8   6        6.45        6.93      1.04 o
   0   8   6       12.84       12.85      1.47 o
   1   8   6      128.16      114.65      3.82 o
   2   8   6       18.77       19.47      1.79 o
   3   8   6        0.85       -0.23      1.78 o
   4   8   6       42.43       33.00      3.22 o
   5   8   6       18.65       17.47      3.52 o
   6   8   6       30.39       27.51      5.36 o
   7   8   6        4.66        0.84      2.16 o
  -7   9   6        0.04       -1.90      2.16 o
  -6   9   6        3.69        8.54      2.69 o
  -5   9   6        4.85        4.89      2.01 o
  -4   9   6       19.80       17.54      1.78 o
  -3   9   6        0.73        2.60      1.48 o
  -2   9   6       33.77       28.44      2.25 o
  -1   9   6       62.12       56.92      2.42 o
   0   9   6       11.31        7.31      1.56 o
   1   9   6       87.59       79.32      3.09 o
   2   9   6       69.23       62.75      3.23 o
   3   9   6        6.91        9.07      3.16 o
   4   9   6       10.40       12.04      2.57 o
   5   9   6       10.46       14.39      2.75 o
   6   9   6       25.37       28.56      3.53 o
   7   9   6        1.33       -1.06      2.59 o
  -7  10   6        2.88        2.42      2.57 o
  -6  10   6       11.74       12.46      3.07 o
  -5  10   6        0.35       -2.26      2.63 o
  -4  10   6       59.80       60.58      3.52 o
  -3  10   6       36.84       39.13      2.95 o
  -2  10   6        1.62        1.09      1.34 o
  -1  10   6        0.21        1.06      1.33 o
   0  10   6      101.55       90.48      3.96 o
   1  10   6       57.65       55.71      4.31 o
   2  10   6       14.88       13.37      2.23 o
   3  10   6        6.21       -0.19      2.04 o
   4  10   6        3.49        0.31      4.57 o
   5  10   6       35.94       33.06      6.99 o
   6  10   6       15.75       18.43      4.02 o
  -6  11   6        2.12       -1.04      5.03 o
  -5  11   6       26.45       33.65      3.96 o
  -4  11   6       15.25       11.76      2.33 o
  -3  11   6       44.42       40.30      3.75 o
  -2  11   6        0.95       -0.57      1.55 o
  -1  11   6        1.42       -0.41      2.38 o
   0  11   6       37.42       31.65      2.76 o
   1  11   6        0.35       -1.41      1.92 o
   2  11   6        2.02       -0.31      2.19 o
   3  11   6        0.80       -0.95      1.91 o
   4  11   6        2.13        5.40      3.36 o
   5  11   6        9.72        7.31      2.90 o
  -4  12   6        3.43        2.56      2.74 o
  -3  12   6        0.20       -0.94      2.06 o
  -2  12   6        4.22        3.99      2.55 o
  -1  12   6        1.56        0.63      2.68 o
   0  12   6        8.57        9.61      6.33 o
   1  12   6       49.33       56.82      4.48 o
   2  12   6        2.41        1.64      2.95 o
   3  12   6        2.51        0.55      3.19 o
  -2  13   6        5.41       10.93      3.32 o
  -1  13   6       17.01       11.80      2.64 o
   0  13   6        0.55        0.65      2.52 o
   1  13   6        3.95        2.21      2.61 o
  -9   0   7        0.38       -0.69      3.20 o
  -7   0   7       10.97       12.11      3.63 o
  -5   0   7      126.50      136.49      6.09 o
  -3   0   7        1.86       -0.55      0.67 o
  -1   0   7      110.56      103.01      2.42 o
   1   0   7     1343.44     1404.74     24.05 o
   3   0   7      127.53      152.15      3.16 o
   5   0   7       10.18       16.22      1.99 o
   7   0   7      137.14      155.49      7.92 o
   9   0   7        1.33       -2.95      2.98 o
 -10   1   7        6.20        7.89      2.93 o
  -9   1   7        0.01       -0.20      2.05 o
  -8   1   7       55.80       57.41      4.60 o
  -7   1   7        8.92        7.18      1.53 o
  -6   1   7       84.19       85.55      2.69 o
  -5   1   7      107.78      116.19      2.45 o
  -4   1   7       83.02       72.24      1.64 o
  -3   1   7      172.78      162.90      3.45 o
  -2   1   7     1067.00     1123.74     11.80 o
  -1   1   7      272.11      265.71      3.37 o
   0   1   7      126.97      141.16      2.43 o
   1   1   7       29.43       33.65      1.04 o
   2   1   7        1.16        1.54      0.41 o
   3   1   7      291.92      321.49      3.96 o
   4   1   7        1.20        3.02      0.70 o
   5   1   7      346.76      325.92      6.31 o
   6   1   7       64.01       63.76      2.72 o
   7   1   7       78.01       72.87      3.39 o
   8   1   7       12.42        6.38      2.33 o
   9   1   7        0.01       -1.15      2.14 o
 -10   2   7       10.76       13.76      3.14 o
  -9   2   7        0.44        4.22      2.31 o
  -8   2   7       21.43       18.74      3.60 o
  -7   2   7       37.35       36.81      2.20 o
  -6   2   7        2.61        3.48      1.23 o
  -5   2   7      522.21      518.08      7.36 o
  -4   2   7       28.03       31.46      1.13 o
  -3   2   7      206.22      196.44      2.97 o
  -2   2   7        0.41        1.20      0.66 o
  -1   2   7       29.19       21.72      0.63 o
   0   2   7      284.08      289.83      3.41 o
   1   2   7      450.90      419.55      4.47 o
   2   2   7        5.18       12.21      0.62 o
   3   2   7       19.03       28.22      0.91 o
   4   2   7       88.05       98.21      2.28 o
   5   2   7      364.81      361.44      6.91 o
   6   2   7      395.49      381.60      7.99 o
   7   2   7      183.17      167.83      5.74 o
   8   2   7        1.35        0.55      2.05 o
   9   2   7        7.62        4.78      2.60 o
 -10   3   7        2.66        8.13      2.90 o
  -9   3   7        3.10        6.70      2.61 o
  -8   3   7       10.40        9.86      3.13 o
  -7   3   7        3.82        1.98      1.87 o
  -6   3   7       35.31       32.23      1.82 o
  -5   3   7       25.46       23.90      1.36 o
  -4   3   7       80.49       87.27      1.89 o
  -3   3   7      732.32      710.45      8.02 o
  -2   3   7       97.94       90.85      1.54 o
  -1   3   7      319.30      322.55      3.42 o
   0   3   7       11.79       13.49      0.58 o
   1   3   7       18.59       26.63      0.86 o
   2   3   7       55.80       52.37      1.14 o
   3   3   7        1.22        0.41      0.55 o
   4   3   7       75.36       84.07      2.64 o
   5   3   7      533.28      518.41     10.80 o
   6   3   7        6.55        4.66      1.83 o
   7   3   7        2.36        3.66      1.69 o
   8   3   7       31.13       32.71      4.02 o
   9   3   7        1.87        4.64      4.35 o
  -9   4   7        5.57        5.83      2.60 o
  -8   4   7        4.23        3.98      2.27 o
  -7   4   7       17.13       16.98      2.15 o
  -6   4   7        0.12        0.95      1.21 o
  -5   4   7       60.58       60.95      2.02 o
  -4   4   7        0.08       -0.67      0.67 o
  -3   4   7       85.78      104.65      1.94 o
  -2   4   7       10.43       13.88      0.74 o
  -1   4   7      320.85      304.54      3.60 o
   0   4   7      159.75      147.55      1.85 o
   1   4   7       20.88       19.27      0.73 o
   2   4   7       68.77       80.61      1.66 o
   3   4   7       10.05        4.94      0.71 o
   4   4   7        9.49        8.44      1.75 o
   5   4   7        9.60        6.89      1.60 o
   6   4   7        1.34        2.16      1.51 o
   7   4   7        0.53       -1.45      1.45 o
   8   4   7       29.43       33.37      2.88 o
  -9   5   7        4.50        7.02      2.77 o
  -8   5   7        4.71        7.42      2.57 o
  -7   5   7        7.29        6.46      2.34 o
  -6   5   7        5.45        6.26      1.55 o
  -5   5   7       32.30       28.09      1.43 o
  -4   5   7        7.44        6.04      0.97 o
  -3   5   7      159.56      152.23      2.36 o
  -2   5   7       12.33       14.91      0.96 o
  -1   5   7       35.39       39.02      1.10 o
   0   5   7      643.10      634.09      6.18 o
   1   5   7       38.48       43.40      1.14 o
   2   5   7      339.35      333.00      4.12 o
   3   5   7      161.17      151.17      3.59 o
   4   5   7      110.67      106.39      3.98 o
   5   5   7       75.98       68.73      5.34 o
   6   5   7        9.24        7.55      1.87 o
   7   5   7        5.09        5.02      1.87 o
   8   5   7       22.74       25.64      2.80 o
  -9   6   7       10.12        9.36      3.05 o
  -8   6   7       12.93       10.10      2.71 o
  -7   6   7       10.53       19.03      3.00 o
  -6   6   7        0.01       -0.61      1.93 o
  -5   6   7       80.74       81.62      2.72 o
  -4   6   7       99.67       93.35      2.37 o
  -3   6   7       79.32       75.06      1.94 o
  -2   6   7       57.45       62.86      1.55 o
  -1   6   7       12.80       15.84      1.00 o
   0   6   7        2.15        1.99      0.62 o
   1   6   7        2.27        3.97      0.74 o
   2   6   7      249.55      244.52      3.86 o
   3   6   7       56.48       60.95      2.36 o
   4   6   7       28.71       26.11      2.28 o
   5   6   7      131.95      122.40      4.55 o
   6   6   7       12.82       13.08      2.21 o
   7   6   7       26.18       28.42      4.27 o
   8   6   7        3.51        0.85      2.21 o
  -8   7   7       71.88       72.47      5.09 o
  -7   7   7        3.86        2.61      2.91 o
  -6   7   7       17.02       18.50      2.34 o
  -5   7   7      106.93      109.87      3.27 o
  -4   7   7       93.53       97.93      3.01 o
  -3   7   7       40.13       41.98      1.81 o
  -2   7   7       60.18       64.09      1.86 o
  -1   7   7       21.69       23.66      1.25 o
   0   7   7        9.29        9.74      1.12 o
   1   7   7       10.29        9.38      1.35 o
   2   7   7      312.93      300.41      5.56 o
   3   7   7      281.54      291.50      7.40 o
   4   7   7      104.21       97.92      4.35 o
   5   7   7        1.00        0.87      3.86 o
   6   7   7       13.21       16.18      3.22 o
   7   7   7       11.94       17.03      2.67 o
  -8   8   7       38.13       47.85      6.58 o
  -7   8   7        0.53        3.60      2.62 o
  -6   8   7        4.17        4.51      2.02 o
  -5   8   7        0.00       -0.73      1.26 o
  -4   8   7       25.64       25.76      2.06 o
  -3   8   7       85.38       87.62      2.91 o
  -2   8   7       15.11       17.00      1.57 o
  -1   8   7       32.77       30.46      1.69 o
   0   8   7      137.15      132.22      3.12 o
   1   8   7       23.99       26.51      1.73 o
   2   8   7        1.10        0.49      1.33 o
   3   8   7       61.71       58.70      3.10 o
   4   8   7       24.96       21.66      2.52 o
   5   8   7       10.48        7.15      2.35 o
   6   8   7        4.90        4.36      2.11 o
   7   8   7        2.10        2.10      2.19 o
  -7   9   7        2.16       -1.68      2.44 o
  -6   9   7       43.79       47.78      4.11 o
  -5   9   7       11.96       12.45      2.40 o
  -4   9   7       17.27       15.97      1.90 o
  -3   9   7       22.55       25.53      2.44 o
  -2   9   7      118.92      105.64      5.42 o
  -1   9   7      189.14      173.44      4.68 o
   0   9   7        1.87       -0.44      1.33 o
   1   9   7       81.51       68.25      3.01 o
   2   9   7       63.27       52.92      2.72 o
   3   9   7      109.69      111.49      5.54 o
   4   9   7       76.35       72.62      4.61 o
   5   9   7        1.80       -3.36      3.36 o
   6   9   7        0.00       -1.82      1.82 o
  -6  10   7        0.64        3.75      2.51 o
  -5  10   7        0.91       -0.16      2.54 o
  -4  10   7        3.46        1.79      2.09 o
  -3  10   7        5.41        3.82      1.94 o
  -2  10   7       15.50       13.79      1.93 o
  -1  10   7      110.36      106.31      3.84 o
   0  10   7       33.05       31.60      2.34 o
   1  10   7       18.75       21.12      4.42 o
   2  10   7       24.85       23.02      2.63 o
   3  10   7        5.90        5.58      2.53 o
   4  10   7       57.10       50.23      3.51 o
   5  10   7       34.38       43.49      3.85 o
  -5  11   7       19.42       19.80      3.90 o
  -4  11   7        5.08        3.39      2.01 o
  -3  11   7       17.12       15.34      3.39 o
  -2  11   7       97.09       86.62      4.29 o
  -1  11   7       50.09       41.43      4.60 o
   0  11   7       23.33       22.58      6.62 o
   1  11   7        0.58        0.35      1.81 o
   2  11   7        2.07        0.47      1.96 o
   3  11   7        6.64        8.60      2.64 o
   4  11   7        0.89        0.43      3.71 o
  -4  12   7       11.29       12.99      3.85 o
  -3  12   7       18.94       21.07      3.41 o
  -2  12   7        0.00       -2.68      3.34 o
  -1  12   7       10.44       13.60      2.74 o
   0  12   7        0.02       -1.78      1.78 o
   1  12   7        1.86        2.18      2.15 o
   2  12   7        5.25        4.30      2.39 o
   3  12   7        2.82        3.38      2.77 o
  -1  13   7        0.63       -3.96      3.96 o
   0  13   7        0.01       -3.61      3.74 o
 -10   0   8        4.74        6.75      3.93 o
  -8   0   8       22.97       25.48      4.43 o
  -6   0   8        3.95        1.76      1.47 o
  -4   0   8       44.95       48.26      2.27 o
  -2   0   8       67.47       80.48      1.96 o
   0   0   8      933.68     1120.14     35.85 o
   2   0   8      247.61      259.30      6.97 o
   4   0   8       32.69       24.18      2.13 o
   6   0   8      127.35      121.82      4.96 o
   8   0   8        6.81        9.64      3.71 o
 -10   1   8        7.44        8.37      2.99 o
  -9   1   8        6.18        2.79      2.30 o
  -8   1   8        3.55        2.41      2.91 o
  -7   1   8       24.16       18.90      2.56 o
  -6   1   8       64.14       59.40      2.26 o
  -5   1   8       13.29       17.13      1.82 o
  -4   1   8       72.43       66.70      1.89 o
  -3   1   8        3.91        3.66      0.58 o
  -2   1   8      125.52      134.87      1.82 o
  -1   1   8      232.54      209.65      3.25 o
   0   1   8        6.08        6.28      0.70 o
   1   1   8        2.05        2.41      0.40 o
   2   1   8       24.62       33.38      1.04 o
   3   1   8      111.55      119.87      3.06 o
   4   1   8      245.02      215.02      4.59 o
   5   1   8       13.72       12.97      1.44 o
   6   1   8        2.25        2.16      1.13 o
   7   1   8       16.65       16.71      2.02 o
   8   1   8       53.99       50.72      3.97 o
 -10   2   8        9.95       10.20      2.89 o
  -9   2   8        0.34       -0.18      2.25 o
  -8   2   8        0.42        0.32      2.07 o
  -7   2   8       21.87       21.43      2.62 o
  -6   2   8       17.00       17.09      1.73 o
  -5   2   8      150.69      139.20      3.87 o
  -4   2   8      260.28      256.99      3.85 o
  -3   2   8       18.97       22.60      0.90 o
  -2   2   8      125.59      126.65      1.92 o
  -1   2   8      118.52      104.06      1.69 o
   0   2   8      132.45      117.92      1.84 o
   1   2   8       61.87       75.08      1.33 o
   2   2   8       65.16       66.87      1.30 o
   3   2   8       98.53      100.42      2.41 o
   4   2   8      614.58      598.00     10.23 o
   5   2   8       35.23       31.47      1.85 o
   6   2   8        4.99        6.45      1.38 o
   7   2   8        0.01       -1.37      1.37 o
   8   2   8        0.08       -1.84      2.02 o
  -9   3   8       48.62       42.60      3.92 o
  -8   3   8        2.42        1.51      1.97 o
  -7   3   8       25.20       23.21      2.89 o
  -6   3   8      192.05      169.37      6.16 o
  -5   3   8      204.89      213.25      3.87 o
  -4   3   8       31.32       28.69      1.25 o
  -3   3   8       53.29       55.16      1.40 o
  -2   3   8      109.32       97.99      1.51 o
  -1   3   8        6.03        5.98      0.54 o
   0   3   8       23.47       20.77      0.79 o
   1   3   8        0.21        0.96      0.49 o
   2   3   8       59.43       44.70      1.21 o
   3   3   8       84.40       76.16      2.06 o
   4   3   8        0.13        1.86      1.23 o
   5   3   8        0.01        0.52      1.90 o
   6   3   8       79.08       74.12      3.41 o
   7   3   8       11.57        8.14      1.88 o
   8   3   8        0.20       -1.96      1.96 o
  -9   4   8        5.31        2.09      2.35 o
  -8   4   8        0.33        1.11      2.05 o
  -7   4   8        0.31       -1.10      2.18 o
  -6   4   8       69.10       70.27      3.12 o
  -5   4   8       52.70       58.11      2.38 o
  -4   4   8       51.75       46.52      1.58 o
  -3   4   8        1.44        1.79      0.74 o
  -2   4   8       51.03       44.00      1.18 o
  -1   4   8      443.43      437.90      4.59 o
   0   4   8      145.21      134.89      1.97 o
   1   4   8       71.07       70.94      1.54 o
   2   4   8      917.57      906.53     10.01 o
   3   4   8      384.03      355.04      6.75 o
   4   4   8       22.57       25.34      1.77 o
   5   4   8      240.39      209.03      5.78 o
   6   4   8        2.30        2.45      1.57 o
   7   4   8       34.59       37.48      2.82 o
   8   4   8        0.94        1.57      1.87 o
  -9   5   8        4.73        3.86      2.55 o
  -8   5   8        2.34        4.21      2.51 o
  -7   5   8        0.92       -0.14      1.79 o
  -6   5   8        3.86        2.37      1.38 o
  -5   5   8       11.00       10.96      1.34 o
  -4   5   8      127.24      139.08      3.04 o
  -3   5   8        0.30       -0.71      0.71 o
  -2   5   8       19.65       19.44      1.06 o
  -1   5   8       55.52       53.15      1.33 o
   0   5   8       61.50       59.12      1.29 o
   1   5   8      359.78      347.02      4.84 o
   2   5   8       74.36       73.87      2.71 o
   3   5   8       74.52       68.51      2.66 o
   4   5   8       16.77       15.79      1.91 o
   5   5   8        1.93        1.57      1.57 o
   6   5   8       17.84       15.38      2.14 o
   7   5   8        3.87        3.12      1.86 o
   8   5   8        7.40        7.12      2.27 o
  -9   6   8        0.53       -0.05      2.44 o
  -8   6   8        8.28       10.99      2.83 o
  -7   6   8        2.35        4.26      2.47 o
  -6   6   8        0.33        1.07      1.26 o
  -5   6   8        2.51        0.79      1.50 o
  -4   6   8       19.96       17.81      1.39 o
  -3   6   8       12.83       10.03      1.24 o
  -2   6   8       12.17       12.66      1.13 o
  -1   6   8       41.66       44.32      1.62 o
   0   6   8       51.42       47.53      1.61 o
   1   6   8      183.98      173.77      3.35 o
   2   6   8      183.31      187.12      5.62 o
   3   6   8      166.62      156.48      4.90 o
   4   6   8       11.92        9.29      1.83 o
   5   6   8       12.01       13.06      2.00 o
   6   6   8        4.33        9.17      3.07 o
   7   6   8       33.98       35.80      3.06 o
  -8   7   8        8.22       10.66      3.07 o
  -7   7   8       22.23       24.18      3.36 o
  -6   7   8       34.80       36.63      3.66 o
  -5   7   8       60.04       62.57      4.19 o
  -4   7   8      115.42      115.54      3.62 o
  -3   7   8       90.73       83.54      2.70 o
  -2   7   8       31.18       26.09      1.67 o
  -1   7   8        7.05        7.06      1.15 o
   0   7   8       20.70       21.40      1.57 o
   1   7   8       50.56       46.71      2.23 o
   2   7   8       86.12       75.70      4.23 o
   3   7   8        3.83        1.28      2.73 o
   4   7   8       16.96       16.45      2.17 o
   5   7   8        4.91        8.31      2.03 o
   6   7   8        8.54        6.84      3.20 o
   7   7   8        4.43        4.86      2.22 o
  -8   8   8       11.25       12.51      3.14 o
  -7   8   8        3.22        5.72      2.69 o
  -6   8   8        2.58        1.50      3.72 o
  -5   8   8        4.81        6.19      1.81 o
  -4   8   8       34.96       31.57      3.17 o
  -3   8   8       50.33       42.07      2.37 o
  -2   8   8        3.78        1.76      1.26 o
  -1   8   8        0.32        0.14      1.23 o
   0   8   8       24.96       27.31      2.13 o
   1   8   8       21.90       22.25      1.86 o
   2   8   8       39.90       36.57      2.21 o
   3   8   8      133.49      120.90      4.64 o
   4   8   8      134.60      133.58      5.06 o
   5   8   8       11.73        9.74      2.22 o
   6   8   8        1.34        0.33      1.86 o
  -7   9   8        6.57        6.06      2.75 o
  -6   9   8       12.14       11.71      2.80 o
  -5   9   8        6.51        5.98      3.11 o
  -4   9   8        3.96        3.83      1.75 o
  -3   9   8        0.90        0.60      1.55 o
  -2   9   8       71.80       77.34      3.21 o
  -1   9   8        6.89        6.70      1.58 o
   0   9   8        1.44        0.17      1.70 o
   1   9   8       20.72       13.21      2.13 o
   2   9   8        1.25        0.69      1.64 o
   3   9   8        9.79        4.88      1.92 o
   4   9   8        6.78        6.93      2.14 o
   5   9   8        0.57       -0.08      2.17 o
   6   9   8        3.09       -0.43      2.76 o
  -6  10   8        8.32        7.24      2.75 o
  -5  10   8        0.00        0.61      2.35 o
  -4  10   8       26.51       23.61      2.60 o
  -3  10   8        7.62       10.27      2.11 o
  -2  10   8       40.19       33.17      2.78 o
  -1  10   8       16.12       21.82      3.42 o
   0  10   8      168.94      168.86      5.72 o
   1  10   8        3.52        0.85      2.35 o
   2  10   8        2.64        2.22      1.85 o
   3  10   8        9.40        3.13      1.94 o
   4  10   8        0.45        0.00      2.26 o
   5  10   8        0.44       -2.31      3.40 o
  -5  11   8       33.11       37.84      5.89 o
  -4  11   8        8.47       13.05      2.44 o
  -3  11   8        0.07       -0.20      1.73 o
  -2  11   8       42.04       37.88      3.05 o
  -1  11   8       15.86       13.25      2.49 o
   0  11   8        8.72        3.37      1.94 o
   1  11   8        1.57        2.33      1.92 o
   2  11   8        0.79       -1.60      1.82 o
   3  11   8        1.53        2.28      2.70 o
   4  11   8        7.78       11.30      2.90 o
  -3  12   8        1.29        4.26      2.18 o
  -2  12   8        6.78        4.05      2.18 o
  -1  12   8        3.54        1.42      2.02 o
   0  12   8        0.26        0.42      1.86 o
   1  12   8        7.81        2.63      2.21 o
   2  12   8        2.00        0.03      2.38 o
  -9   0   9        1.75        2.86      3.11 o
  -7   0   9        9.04       12.85      3.20 o
  -5   0   9        6.54        1.92      1.66 o
  -3   0   9       19.14       23.06      1.08 o
  -1   0   9       33.81       40.76      1.43 o
   1   0   9      267.49      277.00      6.95 o
   3   0   9        0.32        0.74      1.00 o
   5   0   9      548.98      548.66     13.78 o
   7   0   9       16.66       16.43      3.58 o
  -9   1   9       16.81       19.53      6.38 o
  -8   1   9        1.82        3.01      2.09 o
  -7   1   9       13.05       17.60      5.11 o
  -6   1   9       10.61       11.70      1.76 o
  -5   1   9       31.14       29.98      2.30 o
  -4   1   9       23.00       20.79      0.95 o
  -3   1   9      143.59      135.33      1.96 o
  -2   1   9       45.42       44.35      1.03 o
  -1   1   9      251.35      250.73      3.59 o
   0   1   9       63.45       63.71      1.48 o
   1   1   9        6.94        6.64      0.49 o
   2   1   9       15.01       19.21      0.81 o
   3   1   9      237.77      221.66      3.64 o
   4   1   9       24.82       20.93      1.49 o
   5   1   9        7.64        4.28      1.18 o
   6   1   9       37.84       32.18      1.99 o
   7   1   9        2.42        1.71      1.46 o
   8   1   9        7.16       12.62      2.68 o
  -9   2   9        0.87        6.89      2.50 o
  -8   2   9       29.51       32.78      3.26 o
  -7   2   9       15.20       10.96      2.27 o
  -6   2   9       30.42       28.45      3.23 o
  -5   2   9      106.89      105.22      3.67 o
  -4   2   9      168.55      160.81      2.99 o
  -3   2   9      161.46      157.03      2.21 o
  -2   2   9        2.02        2.75      0.48 o
  -1   2   9      272.10      271.16      3.82 o
   0   2   9       55.10       46.28      1.06 o
   1   2   9      295.23      294.15      3.87 o
   2   2   9        1.10        0.68      0.60 o
   3   2   9      497.58      491.19      6.87 o
   4   2   9       95.37      112.67      3.24 o
   5   2   9       82.30       75.71      2.85 o
   6   2   9        8.38        6.96      1.37 o
   7   2   9        0.26        0.67      1.48 o
   8   2   9       20.22       18.13      2.95 o
  -9   3   9        3.63        2.29      2.91 o
  -8   3   9       18.17       19.77      2.94 o
  -7   3   9       24.08       23.02      2.79 o
  -6   3   9        1.73        0.62      1.71 o
  -5   3   9       60.63       54.24      2.38 o
  -4   3   9        8.89        6.70      1.08 o
  -3   3   9       17.04       15.42      0.91 o
  -2   3   9      104.92      105.11      1.70 o
  -1   3   9       91.12       87.90      1.87 o
   0   3   9      132.32      130.72      2.41 o
   1   3   9       43.50       43.67      1.19 o
   2   3   9       38.97       41.75      2.19 o
   3   3   9      502.73      481.66      7.59 o
   4   3   9      134.94      132.62      3.21 o
   5   3   9       23.50       25.21      2.09 o
   6   3   9       44.79       44.63      2.76 o
   7   3   9       15.05        9.28      1.98 o
   8   3   9        2.18        0.73      2.21 o
  -9   4   9        5.78        6.79      2.64 o
  -8   4   9       19.39       18.74      2.95 o
  -7   4   9        0.03        0.72      1.97 o
  -6   4   9        3.32        2.03      1.70 o
  -5   4   9      157.96      143.03      3.90 o
  -4   4   9        0.00       -0.29      0.92 o
  -3   4   9       23.84       23.63      1.30 o
  -2   4   9      162.28      156.82      2.33 o
  -1   4   9      161.18      160.02      2.26 o
   0   4   9      200.32      188.83      3.04 o
   1   4   9      338.62      329.97      4.45 o
   2   4   9       46.63       54.34      1.89 o
   3   4   9      129.32      124.78      3.37 o
   4   4   9       26.30       21.58      1.93 o
   5   4   9        7.70        7.42      1.71 o
   6   4   9       33.84       39.27      3.72 o
   7   4   9       21.23       24.41      2.54 o
   8   4   9       10.51       11.28      2.75 o
  -9   5   9        4.62        8.16      2.80 o
  -8   5   9        2.61        0.94      2.14 o
  -7   5   9        6.47        4.31      2.16 o
  -6   5   9       36.18       34.31      2.13 o
  -5   5   9        0.53        0.83      1.22 o
  -4   5   9        0.02       -0.94      0.94 o
  -3   5   9       55.80       56.97      1.92 o
  -2   5   9        1.18        1.12      0.93 o
  -1   5   9        5.33        3.00      0.75 o
   0   5   9      188.50      188.97      3.27 o
   1   5   9      247.56      242.21      5.06 o
   2   5   9        0.82        0.29      1.26 o
   3   5   9      143.44      134.31      4.27 o
   4   5   9        3.94        6.70      1.62 o
   5   5   9       37.26       39.84      2.69 o
   6   5   9       16.15       22.76      2.42 o
   7   5   9        0.16       -0.58      1.65 o
  -8   6   9       19.72       18.23      3.14 o
  -7   6   9       30.24       31.75      3.45 o
  -6   6   9       27.96       27.08      3.23 o
  -5   6   9       10.08       14.36      1.65 o
  -4   6   9        4.23        4.46      1.31 o
  -3   6   9        6.88        8.08      1.23 o
  -2   6   9       70.02       68.45      2.33 o
  -1   6   9      479.76      474.48      8.67 o
   0   6   9      345.99      322.07      5.96 o
   1   6   9      761.10      728.11     10.80 o
   2   6   9        1.79        0.68      1.32 o
   3   6   9        0.37        1.34      2.23 o
   4   6   9        0.14        0.75      1.45 o
   5   6   9        0.17        0.69      1.60 o
   6   6   9       66.27       86.31      4.17 o
   7   6   9       10.02       18.86      3.30 o
  -8   7   9        8.59       11.02      2.90 o
  -7   7   9        4.77        5.28      2.45 o
  -6   7   9       52.52       49.92      3.96 o
  -5   7   9        2.76        1.95      1.51 o
  -4   7   9       22.50       25.07      1.93 o
  -3   7   9        0.81        0.73      1.21 o
  -2   7   9        6.58        4.69      1.33 o
  -1   7   9       47.33       43.14      1.93 o
   0   7   9        2.07        2.30      1.39 o
   1   7   9        0.10       -0.45      1.13 o
   2   7   9       33.04       32.16      2.41 o
   3   7   9        5.06        7.93      1.82 o
   4   7   9        7.08        4.73      1.88 o
   5   7   9       22.18       26.34      3.11 o
   6   7   9        3.52        3.01      2.07 o
  -7   8   9        2.87        5.46      2.60 o
  -6   8   9        1.54       -0.38      2.06 o
  -5   8   9        0.33        0.74      1.57 o
  -4   8   9       96.78       93.14      4.65 o
  -3   8   9      139.89      134.48      4.68 o
  -2   8   9       28.75       26.29      1.94 o
  -1   8   9        7.37        6.31      1.47 o
   0   8   9        2.05        3.12      1.33 o
   1   8   9       76.20       75.09      3.52 o
   2   8   9       88.22       89.88      4.00 o
   3   8   9       23.05       25.49      2.54 o
   4   8   9        7.32       12.48      2.39 o
   5   8   9        2.72       -1.23      1.99 o
   6   8   9        4.06        2.04      3.02 o
  -6   9   9        1.55        1.83      2.34 o
  -5   9   9       18.49       23.31      5.80 o
  -4   9   9        0.65        0.16      1.66 o
  -3   9   9       39.44       41.89      2.99 o
  -2   9   9        4.30        3.96      1.88 o
  -1   9   9        0.03        1.30      1.52 o
   0   9   9       31.75       33.82      2.77 o
   1   9   9       18.57       19.39      2.72 o
   2   9   9       13.23       11.61      2.10 o
   3   9   9       41.16       44.42      4.21 o
   4   9   9        0.10       -1.77      1.77 o
   5   9   9       25.93       20.92      2.79 o
  -5  10   9        0.29       -0.15      2.26 o
  -4  10   9        0.53        0.42      1.75 o
  -3  10   9        0.01       -1.60      1.60 o
  -2  10   9       11.97       10.10      2.12 o
  -1  10   9       19.76       14.72      2.81 o
   0  10   9       62.16       56.73      6.33 o
   1  10   9       38.18       43.13      3.14 o
   2  10   9        0.00        0.31      1.72 o
   3  10   9        0.29       -1.29      1.69 o
   4  10   9        2.38        3.21      2.14 o
  -4  11   9        1.06        0.62      2.00 o
  -3  11   9       30.96       36.22      4.21 o
  -2  11   9        1.02        2.03      1.88 o
  -1  11   9        8.79       14.62      2.41 o
   0  11   9        0.69        2.07      1.95 o
   1  11   9        0.04        0.75      1.94 o
   2  11   9        2.65        1.23      2.01 o
   3  11   9       11.50       14.93      2.74 o
  -2  12   9        0.26       -1.85      1.85 o
  -1  12   9        0.03       -1.84      1.84 o
   0  12   9       11.13       10.81      2.60 o
  -8   0  10        1.41        0.75      2.89 o
  -6   0  10        3.89        3.01      3.14 o
  -4   0  10      115.34      110.53      6.16 o
  -2   0  10       11.78       10.78      1.09 o
   0   0  10      236.00      227.26     10.65 o
   2   0  10       12.38       18.42      1.06 o
   4   0  10       17.96       18.06      2.05 o
   6   0  10       28.96       32.82      2.98 o
   8   0  10       11.35       15.24      4.05 o
  -9   1  10       13.10       18.06      3.13 o
  -8   1  10        1.22       -0.05      1.94 o
  -7   1  10        0.00       -1.80      2.17 o
  -6   1  10       11.64       12.98      1.59 o
  -5   1  10        3.22        0.89      1.53 o
  -4   1  10      168.01      166.11      3.40 o
  -3   1  10        1.10        2.56      0.70 o
  -2   1  10        4.63        3.45      0.85 o
  -1   1  10        0.07        0.47      0.54 o
   0   1  10       12.30       11.64      1.28 o
   1   1  10        3.92        4.03      0.64 o
   2   1  10        7.17       10.67      0.82 o
   3   1  10        4.22        4.81      0.99 o
   4   1  10       27.76       26.58      2.03 o
   5   1  10       59.42       62.51      2.56 o
   6   1  10        3.05        3.41      1.28 o
   7   1  10        0.84       -0.55      1.52 o
   8   1  10       37.85       45.55      4.16 o
  -9   2  10        6.47        7.48      3.17 o
  -8   2  10        5.83        7.52      2.42 o
  -7   2  10        1.78        3.16      1.99 o
  -6   2  10       83.41       72.43      3.95 o
  -5   2  10       78.04       81.61      2.82 o
  -4   2  10      317.29      314.75      6.07 o
  -3   2  10      103.41      104.35      1.84 o
  -2   2  10      130.92      139.63      2.82 o
  -1   2  10        2.54        2.27      0.62 o
   0   2  10       36.52       29.02      1.19 o
   1   2  10        6.69        7.37      0.61 o
   2   2  10       14.69       12.08      0.81 o
   3   2  10       17.14       16.58      1.21 o
   4   2  10        3.25        4.25      1.17 o
   5   2  10       10.64        8.01      1.38 o
   6   2  10        9.29        6.57      1.44 o
   7   2  10        1.40        0.98      2.63 o
  -9   3  10        2.32        5.00      2.52 o
  -8   3  10        9.72       10.34      2.60 o
  -7   3  10       33.31       30.17      3.02 o
  -6   3  10       35.77       40.93      3.18 o
  -5   3  10        1.54        2.45      1.20 o
  -4   3  10       81.43       72.91      3.24 o
  -3   3  10      190.29      179.30      3.46 o
  -2   3  10        4.54        6.20      0.79 o
  -1   3  10        0.39       -0.35      0.58 o
   0   3  10        1.42       -0.14      0.56 o
   1   3  10       60.91       57.93      1.51 o
   2   3  10      205.77      213.59      3.81 o
   3   3  10       42.13       43.47      2.42 o
   4   3  10      204.55      200.28      5.13 o
   5   3  10       74.15       68.89      3.22 o
   6   3  10        4.14        2.58      1.56 o
   7   3  10        1.00        1.59      1.68 o
  -9   4  10        0.01        1.21      2.24 o
  -8   4  10       11.26        9.60      2.63 o
  -7   4  10        5.39        5.25      2.48 o
  -6   4  10       40.21       40.74      4.67 o
  -5   4  10        2.65        1.19      1.22 o
  -4   4  10        0.25        1.02      1.21 o
  -3   4  10       57.30       57.78      1.98 o
  -2   4  10      184.83      167.59      2.98 o
  -1   4  10       26.28       26.05      1.67 o
   0   4  10       48.82       43.50      1.55 o
   1   4  10        2.98        3.48      0.85 o
   2   4  10       13.25       14.10      1.36 o
   3   4  10        2.29        1.59      1.10 o
   4   4  10      139.31      140.29      4.53 o
   5   4  10        0.78       -1.40      2.34 o
   6   4  10       11.32       14.93      2.12 o
   7   4  10       27.68       33.35      2.85 o
  -8   5  10        8.82       11.26      2.75 o
  -7   5  10       36.58       28.59      3.15 o
  -6   5  10        2.32        2.95      1.52 o
  -5   5  10        0.61        0.03      1.15 o
  -4   5  10       31.96       33.27      1.73 o
  -3   5  10        0.47       -0.89      0.89 o
  -2   5  10       12.37       15.41      1.22 o
  -1   5  10      325.95      326.55      4.92 o
   0   5  10        8.69        8.07      1.26 o
   1   5  10      653.92      624.85     10.60 o
   2   5  10        6.89        5.94      1.29 o
   3   5  10      347.44      321.33     11.84 o
   4   5  10       27.87       31.53      2.37 o
   5   5  10        7.71        7.31      1.78 o
   6   5  10        0.56       -0.28      1.62 o
   7   5  10       36.74       45.35      3.30 o
  -8   6  10        0.95        3.76      2.62 o
  -7   6  10        5.58        9.12      2.60 o
  -6   6  10      112.67      130.91      5.51 o
  -5   6  10       35.97       35.25      2.57 o
  -4   6  10       29.25       23.28      2.10 o
  -3   6  10        0.32       -1.00      1.00 o
  -2   6  10       55.69       56.45      2.10 o
  -1   6  10       95.14       93.05      2.56 o
   0   6  10      105.02       97.14      2.82 o
   1   6  10      165.51      166.56      7.20 o
   2   6  10       17.49       17.74      1.89 o
   3   6  10       15.57       12.69      1.86 o
   4   6  10        4.82        4.49      2.90 o
   5   6  10        0.34       -1.56      1.56 o
   6   6  10        4.87        4.37      2.04 o
  -7   7  10        6.71        5.81      4.34 o
  -6   7  10       39.18       35.58      3.46 o
  -5   7  10       35.49       35.40      3.12 o
  -4   7  10        5.20        5.17      1.70 o
  -3   7  10        0.81       -0.67      1.40 o
  -2   7  10       14.86       13.91      2.34 o
  -1   7  10       22.62       24.04      1.58 o
   0   7  10       18.12       16.97      1.86 o
   1   7  10       41.75       35.29      2.43 o
   2   7  10      197.12      177.59      5.37 o
   3   7  10       41.96       41.91      3.78 o
   4   7  10        1.33       -0.66      2.10 o
   5   7  10       17.99       21.49      2.94 o
   6   7  10       23.23       27.09      2.89 o
  -7   8  10        7.74       10.92      2.92 o
  -6   8  10        0.44       -0.22      2.15 o
  -5   8  10       10.28       10.18      2.02 o
  -4   8  10       12.43       12.96      2.09 o
  -3   8  10        0.41       -1.45      1.45 o
  -2   8  10       13.16       11.57      2.42 o
  -1   8  10      140.11      130.23      4.61 o
   0   8  10        0.16       -0.02      1.46 o
   1   8  10        4.40        2.58      1.57 o
   2   8  10       28.71       31.30      2.61 o
   3   8  10        0.62        3.28      1.74 o
   4   8  10        2.26        3.02      1.86 o
   5   8  10        2.47        2.75      2.27 o
  -6   9  10        0.35        0.84      2.23 o
  -5   9  10        0.98        1.73      2.18 o
  -4   9  10       22.29       24.60      2.52 o
  -3   9  10        0.31       -0.86      1.70 o
  -2   9  10      113.52      120.20      5.88 o
  -1   9  10        4.65        5.98      1.80 o
   0   9  10        7.36        7.58      1.91 o
   1   9  10       16.79       13.74      2.17 o
   2   9  10        9.91       11.42      2.16 o
   3   9  10        0.89       -1.02      1.74 o
   4   9  10        9.52        6.63      2.96 o
  -5  10  10        0.10       -0.77      2.28 o
  -4  10  10       54.88       58.91      3.61 o
  -3  10  10        0.00       -0.86      1.62 o
  -2  10  10       18.90       25.35      3.24 o
  -1  10  10        4.08        3.72      1.85 o
   0  10  10       20.45       22.15      2.53 o
   1  10  10        6.04        6.60      2.02 o
   2  10  10        0.45        0.07      1.80 o
   3  10  10       32.78       41.03      3.31 o
  -3  11  10        8.38        7.03      2.39 o
  -2  11  10       15.85       17.38      3.09 o
  -1  11  10       12.04        8.06      2.17 o
   0  11  10        4.03        5.13      2.52 o
   1  11  10        4.31        3.42      2.03 o
   2  11  10       27.83       42.01      3.40 o
  -9   0  11        2.71        2.67      3.05 o
  -7   0  11        1.77       -1.32      2.45 o
  -5   0  11      229.13      227.07      6.84 o
  -3   0  11      102.69      109.98      3.06 o
  -1   0  11       15.40       18.06      1.46 o
   1   0  11      480.60      472.47     18.47 o
   3   0  11       23.23       21.69      2.03 o
   5   0  11       12.45       13.81      2.15 o
   7   0  11        0.08       -0.85      2.76 o
  -9   1  11        0.86        3.22      2.98 o
  -8   1  11        2.50        4.13      2.20 o
  -7   1  11        2.05        4.17      2.05 o
  -6   1  11        3.64        5.33      1.88 o
  -5   1  11        2.14        1.90      1.15 o
  -4   1  11       28.95       33.72      1.59 o
  -3   1  11        1.21        2.26      0.66 o
  -2   1  11      186.36      180.03      3.42 o
  -1   1  11       32.69       35.84      1.70 o
   0   1  11        8.68        7.42      0.76 o
   1   1  11       15.09       14.74      1.01 o
   2   1  11       13.84       10.12      0.78 o
   3   1  11      229.01      225.74      4.75 o
   4   1  11        0.13       -0.98      0.98 o
   5   1  11       33.46       29.81      1.96 o
   6   1  11       43.32       51.45      2.51 o
   7   1  11        1.77        1.24      2.09 o
  -9   2  11        0.56        0.94      2.23 o
  -8   2  11       22.01       22.19      2.96 o
  -7   2  11        6.76       11.31      2.31 o
  -6   2  11       49.39       57.91      3.64 o
  -5   2  11       13.41       11.69      1.30 o
  -4   2  11        1.57        1.24      0.84 o
  -3   2  11       78.31       75.45      1.67 o
  -2   2  11      240.24      241.77      4.76 o
  -1   2  11        1.55        0.49      0.55 o
   0   2  11        1.19        0.83      0.67 o
   1   2  11       64.30       65.40      1.82 o
   2   2  11        1.49        0.44      0.68 o
   3   2  11       54.99       53.08      2.17 o
   4   2  11        0.38        0.66      1.58 o
   5   2  11       21.30       19.75      1.72 o
   6   2  11        8.15        4.31      1.69 o
   7   2  11        0.05       -0.85      1.61 o
  -8   3  11        4.66        4.65      3.20 o
  -7   3  11       32.40       25.24      2.99 o
  -6   3  11       50.75       44.07      3.29 o
  -5   3  11        0.26       -0.11      1.91 o
  -4   3  11      114.83      113.62      2.77 o
  -3   3  11       73.85       69.83      1.89 o
  -2   3  11       35.04       33.70      1.60 o
  -1   3  11       31.32       30.33      1.95 o
   0   3  11      102.16       94.31      2.06 o
   1   3  11       16.64       17.72      0.95 o
   2   3  11       89.15       94.54      2.62 o
   3   3  11       89.40       81.50      2.94 o
   4   3  11       13.74       12.82      2.76 o
   5   3  11       36.38       37.12      2.44 o
   6   3  11        1.63        1.88      1.59 o
   7   3  11        8.97       11.25      2.51 o
  -8   4  11        6.31        8.33      2.64 o
  -7   4  11       46.67       47.58      3.70 o
  -6   4  11        0.06        2.06      1.54 o
  -5   4  11        6.05        6.13      2.24 o
  -4   4  11        4.41        4.01      1.08 o
  -3   4  11        6.02        5.64      0.98 o
  -2   4  11      117.08      113.63      2.70 o
  -1   4  11      246.96      240.74      4.82 o
   0   4  11        6.33        8.89      1.17 o
   1   4  11      354.28      351.38      6.43 o
   2   4  11       69.43       64.26      2.34 o
   3   4  11       55.27       64.38      2.87 o
   4   4  11       43.43       42.75      2.56 o
   5   4  11        0.00       -1.27      1.27 o
   6   4  11       14.36       14.47      3.03 o
   7   4  11       33.29       45.80      6.03 o
  -8   5  11        0.05        0.63      2.23 o
  -7   5  11       19.20       19.78      2.98 o
  -6   5  11        0.41        0.05      1.44 o
  -5   5  11       22.47       20.49      2.08 o
  -4   5  11        0.08       -1.12      1.12 o
  -3   5  11       27.25       28.35      1.52 o
  -2   5  11      125.10      120.24      2.77 o
  -1   5  11        8.90       10.80      1.62 o
   0   5  11      237.06      247.16      6.60 o
   1   5  11        0.00       -0.56      1.04 o
   2   5  11       19.22       16.08      1.75 o
   3   5  11       24.73       28.93      2.37 o
   4   5  11       17.66       21.89      2.16 o
   5   5  11        0.55        2.22      1.68 o
   6   5  11       26.48       26.95      2.75 o
  -7   6  11        1.31        0.83      2.16 o
  -6   6  11        0.06       -1.28      1.45 o
  -5   6  11       19.65       20.34      2.19 o
  -4   6  11        2.50        1.58      1.60 o
  -3   6  11        0.06       -1.48      1.52 o
  -2   6  11        4.50        4.00      1.29 o
  -1   6  11       27.42       25.87      1.76 o
   0   6  11       90.14       94.45      3.52 o
   1   6  11        3.48        1.26      1.39 o
   2   6  11       22.51       16.97      2.64 o
   3   6  11        0.00        0.13      1.40 o
   4   6  11        2.51        1.68      1.93 o
   5   6  11        9.12        8.16      1.98 o
   6   6  11       14.21       14.38      2.46 o
  -7   7  11        0.07       -0.27      2.14 o
  -6   7  11        7.01        8.20      2.39 o
  -5   7  11       42.17       37.55      4.24 o
  -4   7  11       50.46       48.62      4.74 o
  -3   7  11       17.39       18.74      2.07 o
  -2   7  11        2.32        1.63      1.48 o
  -1   7  11       47.21       46.86      3.00 o
   0   7  11       20.46       17.02      2.54 o
   1   7  11       29.03       26.89      3.79 o
   2   7  11        6.19        4.90      1.66 o
   3   7  11        0.67        1.30      1.54 o
   4   7  11        6.58       12.13      2.16 o
   5   7  11       72.24       86.90      4.24 o
  -6   8  11        1.02        6.72      2.59 o
  -5   8  11        0.10        0.49      1.61 o
  -4   8  11        5.41        6.42      1.93 o
  -3   8  11       47.87       41.68      2.81 o
  -2   8  11       84.26       80.73      3.71 o
  -1   8  11        0.50       -0.61      1.44 o
   0   8  11        0.01        2.42      1.58 o
   1   8  11       11.79       10.46      1.91 o
   2   8  11        1.84       -0.28      1.58 o
   3   8  11       21.72       21.23      2.42 o
   4   8  11        6.17       11.82      2.30 o
  -5   9  11        0.19       -0.54      3.17 o
  -4   9  11        8.41        9.34      2.17 o
  -3   9  11       19.06       19.46      2.37 o
  -2   9  11        3.96        6.41      2.34 o
  -1   9  11       25.46       27.10      3.47 o
   0   9  11        2.30        3.66      2.88 o
   1   9  11        3.52       -0.03      1.65 o
   2   9  11        8.03       13.15      2.23 o
   3   9  11        5.00        5.16      2.37 o
   4   9  11        0.35       -0.14      2.01 o
  -4  10  11       31.04       33.44      3.04 o
  -3  10  11        7.89        4.87      2.01 o
  -2  10  11        0.37       -0.45      3.14 o
  -1  10  11       16.88       19.73      2.52 o
   0  10  11        1.92       -0.38      1.70 o
   1  10  11        0.06       -1.08      1.76 o
   2  10  11        0.73       -1.08      1.84 o
  -1  11  11        6.95        9.45      3.26 o
   0  11  11        0.21       -3.24      3.90 o
  -8   0  12        0.80       -1.19      2.92 o
  -6   0  12      164.22      171.00      8.83 o
  -4   0  12       70.53       76.85      3.19 o
  -2   0  12        3.39        4.11      0.90 o
   0   0  12       41.13       42.13      4.87 o
   2   0  12       44.11       39.55      2.27 o
   4   0  12       19.04       20.71      2.29 o
   6   0  12       14.34       19.20      2.69 o
  -8   1  12        0.01       -1.26      2.01 o
  -7   1  12       26.54       22.45      2.79 o
  -6   1  12        5.62        6.08      2.76 o
  -5   1  12       13.07       12.90      1.44 o
  -4   1  12      110.24      109.54      2.54 o
  -3   1  12       27.86       28.92      1.31 o
  -2   1  12       89.83       92.06      2.17 o
  -1   1  12        7.30        7.88      1.14 o
   0   1  12        2.91        4.58      1.27 o
   1   1  12       53.06       45.91      2.20 o
   2   1  12      138.68      127.50      3.03 o
   3   1  12        5.48        4.69      1.07 o
   4   1  12       15.89       15.78      1.48 o
   5   1  12        1.31        1.35      1.43 o
   6   1  12        2.27        2.34      1.39 o
  -8   2  12        7.89        8.50      3.88 o
  -7   2  12        7.87        8.84      2.32 o
  -6   2  12       21.23       19.02      2.47 o
  -5   2  12        3.38        3.99      1.72 o
  -4   2  12       34.49       31.14      1.46 o
  -3   2  12        2.94        2.64      0.94 o
  -2   2  12       49.89       44.09      1.97 o
  -1   2  12        6.95        8.14      1.93 o
   0   2  12       24.47       23.20      1.63 o
   1   2  12        0.04       -0.88      0.88 o
   2   2  12      111.97      100.35      2.73 o
   3   2  12       27.99       25.30      1.59 o
   4   2  12       16.30       15.49      1.72 o
   5   2  12        6.53        5.74      1.40 o
   6   2  12        1.44       -0.69      1.50 o
  -8   3  12       24.78       25.09      3.32 o
  -7   3  12       17.98       19.17      2.75 o
  -6   3  12       20.82       19.33      2.51 o
  -5   3  12        2.51        2.52      1.09 o
  -4   3  12       38.07       38.55      1.68 o
  -3   3  12       23.53       20.85      1.44 o
  -2   3  12        9.34        9.59      3.11 o
  -1   3  12       93.89       91.59      2.47 o
   0   3  12        0.08        0.66      0.81 o
   1   3  12        1.31        1.34      0.89 o
   2   3  12        0.71        1.21      1.04 o
   3   3  12        2.77        6.65      1.35 o
   4   3  12       38.18       38.87      2.35 o
   5   3  12        4.07        3.59      1.61 o
   6   3  12        0.02       -1.58      1.58 o
  -8   4  12        0.01        1.79      2.26 o
  -7   4  12        8.85        6.56      2.28 o
  -6   4  12       25.00       26.25      2.33 o
  -5   4  12        0.00       -1.06      1.31 o
  -4   4  12        0.62        0.92      1.17 o
  -3   4  12       40.99       43.78      1.81 o
  -2   4  12       41.59       41.20      1.89 o
  -1   4  12      182.46      183.75      6.99 o
   0   4  12       75.16       74.82      2.70 o
   1   4  12        1.17        1.24      1.09 o
   2   4  12       96.16      105.66      3.42 o
   3   4  12        0.74        1.84      1.34 o
   4   4  12        3.66        4.00      1.53 o
   5   4  12       23.74       22.25      2.21 o
   6   4  12        4.09        6.17      1.96 o
  -7   5  12       14.31       15.68      3.24 o
  -6   5  12        4.90        5.87      1.77 o
  -5   5  12        0.27       -0.84      1.65 o
  -4   5  12       10.92        7.48      1.62 o
  -3   5  12        6.50        8.43      1.37 o
  -2   5  12        1.51        0.41      1.35 o
  -1   5  12        1.16        1.60      1.19 o
   0   5  12        5.94        4.45      1.50 o
   1   5  12       54.13       57.00      2.64 o
   2   5  12        1.47        1.31      1.41 o
   3   5  12        0.02        0.29      1.36 o
   4   5  12       13.24       15.35      2.02 o
   5   5  12       56.75       58.64      3.35 o
  -7   6  12        4.25        5.92      2.50 o
  -6   6  12       17.94       21.97      4.83 o
  -5   6  12       12.71       12.28      2.08 o
  -4   6  12        0.63        1.43      1.43 o
  -3   6  12       28.77       27.83      2.29 o
  -2   6  12      177.09      170.06      4.26 o
  -1   6  12       77.22       71.40      5.04 o
   0   6  12      215.98      210.48      5.62 o
   1   6  12        7.32        5.21      1.49 o
   2   6  12       18.26       18.85      1.99 o
   3   6  12        5.93        3.94      1.63 o
   4   6  12       15.70       19.40      2.32 o
   5   6  12       19.35       28.44      2.73 o
  -6   7  12        2.01        2.86      2.28 o
  -5   7  12        5.96        3.04      1.80 o
  -4   7  12        7.45        7.52      1.76 o
  -3   7  12       11.82       14.70      1.99 o
  -2   7  12        0.02       -1.38      1.38 o
  -1   7  12       83.62       85.89      5.50 o
   0   7  12       29.18       27.71      2.27 o
   1   7  12        2.28        0.38      1.61 o
   2   7  12        0.28        0.80      1.50 o
   3   7  12        0.29       -1.64      1.64 o
   4   7  12        0.04       -0.72      1.70 o
  -5   8  12        1.35        0.62      1.71 o
  -4   8  12       45.93       45.01      3.04 o
  -3   8  12       33.80       31.35      2.68 o
  -2   8  12        5.88       11.42      2.00 o
  -1   8  12        0.01        0.79      1.52 o
   0   8  12       28.29       26.77      2.77 o
   1   8  12        3.91        3.50      1.71 o
   2   8  12        1.15        0.70      1.62 o
   3   8  12       28.23       37.20      2.94 o
   4   8  12        8.27        9.60      3.85 o
  -4   9  12        8.05        6.06      3.55 o
  -3   9  12       25.78       23.96      3.09 o
  -2   9  12        4.40        6.85      2.04 o
  -1   9  12        4.12        4.02      1.82 o
   0   9  12        1.08       -0.30      1.64 o
   1   9  12        0.00       -0.41      1.67 o
   2   9  12        4.84        7.72      2.19 o
  -2  10  12        0.76       -1.14      1.77 o
  -1  10  12       23.86       28.13      3.87 o
   0  10  12       39.49       45.35      3.30 o
   1  10  12        0.16       -2.17      3.93 o
  -7   0  13       24.52       25.45      4.08 o
  -5   0  13       20.06       18.91      2.20 o
  -3   0  13        1.65        1.60      1.38 o
  -1   0  13       53.08       47.28      5.34 o
   1   0  13       61.73       74.86      6.50 o
   3   0  13      114.12      100.66      4.08 o
   5   0  13       11.59       12.49      2.32 o
  -8   1  13        1.11        3.11      2.23 o
  -7   1  13       16.27       20.39      2.76 o
  -6   1  13       17.22       24.69      3.31 o
  -5   1  13      103.66      104.57      3.53 o
  -4   1  13       50.31       46.34      1.54 o
  -3   1  13        2.68        2.20      1.04 o
  -2   1  13       12.76       16.17      1.76 o
  -1   1  13       47.06       47.77      2.07 o
   0   1  13       31.57       24.34      3.02 o
   1   1  13        7.54        3.64      2.09 o
   2   1  13        0.52        1.56      1.08 o
   3   1  13        8.79       13.43      2.44 o
   4   1  13        0.59       -0.02      1.12 o
   5   1  13       22.18       24.45      1.97 o
   6   1  13        9.26       15.05      2.13 o
  -8   2  13        0.14       -0.42      2.28 o
  -7   2  13       18.23       15.66      2.60 o
  -6   2  13       58.73       61.97      3.79 o
  -5   2  13       71.83       67.98      2.43 o
  -4   2  13        3.14        2.69      1.07 o
  -3   2  13       24.25       24.81      1.75 o
  -2   2  13        3.69        4.41      1.01 o
  -1   2  13        0.89       -0.44      1.07 o
   0   2  13        4.87        4.91      1.31 o
   1   2  13       27.33       28.67      1.95 o
   2   2  13       52.31       50.06      1.83 o
   3   2  13       25.21       26.87      1.67 o
   4   2  13       25.40       27.89      2.52 o
   5   2  13        1.54        1.02      1.28 o
   6   2  13        1.44        1.47      1.67 o
  -7   3  13       21.05       19.84      2.82 o
  -6   3  13        5.26        6.81      3.17 o
  -5   3  13        2.39        3.21      1.14 o
  -4   3  13       30.59       27.65      1.73 o
  -3   3  13       12.24       11.46      1.67 o
  -2   3  13        0.00       -0.13      1.04 o
  -1   3  13       56.91       60.94      2.18 o
   0   3  13       14.15       12.27      1.73 o
   1   3  13        0.07       -0.69      1.90 o
   2   3  13        3.94        5.00      1.10 o
   3   3  13        0.02       -0.85      1.13 o
   4   3  13       10.46        8.87      1.64 o
   5   3  13       13.73       15.65      2.06 o
  -7   4  13        9.88        9.58      2.49 o
  -6   4  13        6.79        9.34      1.86 o
  -5   4  13        6.48        8.46      1.48 o
  -4   4  13       16.97       17.72      1.64 o
  -3   4  13       41.60       40.28      1.90 o
  -2   4  13        0.23        1.62      1.17 o
  -1   4  13       19.90       24.74      1.68 o
   0   4  13       25.52       30.09      1.77 o
   1   4  13        9.54        9.07      1.94 o
   2   4  13        8.54        6.64      1.33 o
   3   4  13      113.60      109.65      3.97 o
   4   4  13        1.15       -0.43      1.43 o
   5   4  13       14.45       15.99      2.79 o
  -7   5  13        0.24        2.22      2.34 o
  -6   5  13        0.05        1.38      1.60 o
  -5   5  13        8.06        6.44      1.73 o
  -4   5  13       14.14       17.98      2.00 o
  -3   5  13       10.74       10.06      1.43 o
  -2   5  13       24.69       27.17      2.04 o
  -1   5  13        7.76        8.16      1.42 o
   0   5  13       23.97       22.53      2.46 o
   1   5  13        3.07        2.53      1.31 o
   2   5  13       85.14       80.10      3.24 o
   3   5  13        0.74        0.08      1.38 o
   4   5  13        3.67        2.88      1.68 o
   5   5  13        7.76        9.93      2.17 o
  -6   6  13        3.84        1.80      1.76 o
  -5   6  13        6.71        4.84      1.79 o
  -4   6  13        0.03       -1.36      1.36 o
  -3   6  13        8.96       10.29      3.06 o
  -2   6  13        9.99        9.86      1.70 o
  -1   6  13        3.57        5.12      2.38 o
   0   6  13        0.60        0.79      1.32 o
   1   6  13       50.19       50.36      2.76 o
   2   6  13       27.19       30.96      2.31 o
   3   6  13       25.51       32.81      2.52 o
   4   6  13        4.40        4.02      1.87 o
  -5   7  13        0.00       -0.60      1.59 o
  -4   7  13        6.44        7.72      1.85 o
  -3   7  13       15.11       18.90      2.18 o
  -2   7  13       31.71       33.05      2.52 o
  -1   7  13        4.02       -0.82      1.38 o
   0   7  13        3.42        1.13      1.45 o
   1   7  13        0.02        0.42      1.44 o
   2   7  13        1.06        1.53      1.61 o
   3   7  13        4.85        5.88      1.90 o
  -4   8  13        0.86        0.57      1.73 o
  -3   8  13        6.15        6.82      2.18 o
  -2   8  13        2.14       -0.83      1.53 o
  -1   8  13        0.61        1.05      1.91 o
   0   8  13        3.38        4.58      1.76 o
   1   8  13        3.29        8.09      2.06 o
   2   8  13        1.56        2.22      1.79 o
  -3   9  13       24.97       27.28      2.73 o
  -2   9  13        0.08       -1.95      1.95 o
  -1   9  13        5.39        1.57      2.26 o
   0   9  13       22.89       28.40      2.67 o
   1   9  13        3.38        1.94      1.85 o
  -6   0  14       58.52       55.23      5.03 o
  -4   0  14       43.90       54.26      4.24 o
  -2   0  14        2.52        3.43      1.10 o
   0   0  14       94.16       98.39      7.89 o
   2   0  14       12.14        9.83      3.55 o
   4   0  14        0.74       -0.96      1.58 o
  -7   1  14        0.83        4.02      2.10 o
  -6   1  14        0.05        0.27      2.10 o
  -5   1  14        5.77        6.20      1.82 o
  -4   1  14        2.07        2.23      1.40 o
  -3   1  14        1.79        0.40      1.17 o
  -2   1  14       23.15       26.49      1.41 o
  -1   1  14       30.53       32.36      3.46 o
   0   1  14       61.85       53.56      4.20 o
   1   1  14       56.15       51.17      7.81 o
   2   1  14       13.36       10.07      1.80 o
   3   1  14        0.77        0.77      1.01 o
   4   1  14        3.03        2.27      1.43 o
   5   1  14       30.16       30.84      2.20 o
  -7   2  14        8.64       11.31      6.57 o
  -6   2  14        0.72        2.81      1.91 o
  -5   2  14        0.52        2.10      1.59 o
  -4   2  14        1.07        1.13      1.25 o
  -3   2  14       38.85       39.14      2.16 o
  -2   2  14        0.34        0.85      1.01 o
  -1   2  14        3.59        2.13      1.17 o
   0   2  14       69.73       65.20      4.04 o
   1   2  14        0.16       -0.10      1.05 o
   2   2  14       23.30       26.81      2.00 o
   3   2  14        0.13        0.22      1.02 o
   4   2  14       28.43       36.80      2.11 o
   5   2  14        9.34        7.31      1.63 o
  -7   3  14        0.79       -0.85      1.91 o
  -6   3  14        0.01        1.40      1.83 o
  -5   3  14        6.40        5.31      1.61 o
  -4   3  14        1.06        3.06      1.37 o
  -3   3  14       67.38       78.08      6.48 o
  -2   3  14        2.12        1.33      1.00 o
  -1   3  14        9.76       10.97      1.68 o
   0   3  14        3.08        0.27      1.48 o
   1   3  14        1.17        0.80      1.36 o
   2   3  14       26.50       23.88      2.43 o
   3   3  14        0.00       -1.16      1.16 o
   4   3  14       18.46       18.36      1.95 o
   5   3  14        0.85        1.51      3.33 o
  -6   4  14        1.51        2.55      2.01 o
  -5   4  14        5.13        8.76      1.80 o
  -4   4  14        0.03        0.75      1.31 o
  -3   4  14        8.48        8.62      1.86 o
  -2   4  14        3.40        6.53      1.61 o
  -1   4  14       12.33       14.44      1.36 o
   0   4  14       31.40       28.02      3.30 o
   1   4  14       21.37       30.64      2.73 o
   2   4  14      111.52      124.25      5.61 o
   3   4  14        0.06       -0.38      1.30 o
   4   4  14        0.01       -1.57      1.57 o
  -6   5  14        0.42        0.83      1.63 o
  -5   5  14        8.42       12.65      2.01 o
  -4   5  14       19.12       20.20      2.22 o
  -3   5  14        5.54        7.04      1.55 o
  -2   5  14        8.40        9.17      1.55 o
  -1   5  14        7.33        8.16      1.97 o
   0   5  14        8.39       11.31      2.03 o
   1   5  14       20.92       23.90      1.83 o
   2   5  14        5.95        6.92      2.37 o
   3   5  14        5.45        6.71      1.65 o
   4   5  14       12.08       18.51      2.24 o
  -5   6  14        0.51        0.03      1.61 o
  -4   6  14        2.89        0.58      1.64 o
  -3   6  14        7.18        4.38      1.65 o
  -2   6  14       25.04       24.74      2.47 o
  -1   6  14        9.47       10.93      2.56 o
   0   6  14        0.33        0.65      1.75 o
   1   6  14        0.31       -0.51      1.30 o
   2   6  14        7.68        2.89      1.61 o
   3   6  14        4.00        3.38      1.72 o
  -4   7  14        0.03       -0.61      1.64 o
  -3   7  14        2.32        2.40      1.69 o
  -2   7  14       29.76       33.59      2.55 o
  -1   7  14        4.74        1.63      2.80 o
   0   7  14       42.01       46.97      6.08 o
   1   7  14        0.83        2.32      1.58 o
   2   7  14        2.90        1.08      1.64 o
  -3   8  14       21.76       20.04      2.97 o
  -2   8  14        0.18        0.68      2.44 o
  -1   8  14        1.55        0.82      1.70 o
   0   8  14        0.92        1.10      1.61 o
   1   8  14        6.46       12.52      2.17 o
  -5   0  15        5.04       10.90      2.70 o
  -3   0  15        9.37       10.59      1.92 o
  -1   0  15        2.50        4.68      3.24 o
   1   0  15        7.31        5.78      3.55 o
   3   0  15       18.11       23.19      4.74 o
  -6   1  15        6.45        9.95      2.15 o
  -5   1  15        7.86        7.74      1.83 o
  -4   1  15        3.64        3.36      1.39 o
  -3   1  15        0.75        3.04      1.07 o
  -2   1  15        0.33       -0.33      1.76 o
  -1   1  15       10.34       12.02      2.83 o
   0   1  15       16.34       14.16      3.00 o
   1   1  15        2.88        1.14      2.10 o
   2   1  15        2.04        3.35      2.58 o
   3   1  15        4.53        2.79      1.45 o
   4   1  15        2.09        2.80      1.33 o
  -6   2  15        0.01       -1.69      1.69 o
  -5   2  15        0.01        0.44      1.65 o
  -4   2  15       17.29       25.44      1.99 o
  -3   2  15       21.63       22.46      1.69 o
  -2   2  15       53.89       50.81      8.37 o
  -1   2  15        3.68        5.04      1.27 o
   0   2  15       19.44       23.04      2.25 o
   1   2  15        2.52        1.10      3.14 o
   2   2  15       11.97        8.36      1.53 o
   3   2  15        2.01        2.68      1.89 o
   4   2  15        3.32        4.24      1.74 o
  -6   3  15        4.94        7.80      2.15 o
  -5   3  15        1.80        2.96      1.52 o
  -4   3  15        5.28        3.90      1.40 o
  -3   3  15        7.28       10.29      2.11 o
  -2   3  15        0.55        0.64      0.89 o
  -1   3  15        1.69        1.87      1.37 o
   0   3  15        5.42        7.33      1.66 o
   1   3  15       15.85       19.93      2.12 o
   2   3  15       28.41       40.09      4.37 o
   3   3  15       13.24       16.15      2.44 o
  -5   4  15        2.42        2.14      1.56 o
  -4   4  15        4.79        7.87      1.70 o
  -3   4  15       25.45       25.29      1.94 o
  -2   4  15        4.27        5.39      2.38 o
  -1   4  15        3.07        2.57      1.58 o
   0   4  15        4.34        2.45      1.70 o
   1   4  15        0.13       -1.44      1.61 o
   2   4  15        1.99        5.23      1.99 o
   3   4  15        0.00        1.05      1.88 o
  -5   5  15        0.85        2.58      1.64 o
  -4   5  15       24.02       25.24      2.29 o
  -3   5  15        1.01        0.70      1.36 o
  -2   5  15        6.42        5.87      1.43 o
  -1   5  15        3.50        5.02      1.53 o
   0   5  15      109.99      121.15      7.05 o
   1   5  15        4.86        2.06      1.92 o
   2   5  15        0.02       -1.72      1.72 o
  -4   6  15       17.95       18.55      2.19 o
  -3   6  15        0.26       -1.48      1.63 o
  -2   6  15        0.79        1.90      1.81 o
  -1   6  15       11.33       11.55      3.44 o
   0   6  15       21.21       22.05      2.03 o
   1   6  15       12.32       11.37      2.53 o
   2   6  15       13.40       12.41      4.87 o
  -2   7  15        9.26       10.28      1.89 o
  -1   7  15        0.09        1.16      1.95 o
   0   7  15        6.85        9.35      2.88 o
  -4   0  16        9.01       14.83      2.48 o
  -2   0  16       11.96       12.41      4.43 o
   0   0  16       14.27        9.42      4.02 o
   2   0  16        0.20        9.36      3.93 o
  -5   1  16        0.47        1.51      1.55 o
  -4   1  16        0.78        3.54      1.51 o
  -3   1  16        7.35        9.63      2.05 o
  -2   1  16        7.66        7.04      3.80 o
  -1   1  16        2.22       -1.60      2.95 o
   0   1  16       11.70       20.35      3.49 o
   1   1  16       13.24       18.77      3.39 o
   2   1  16        7.21        9.60      2.94 o
   3   1  16       11.84       13.61      3.18 o
  -5   2  16        0.29        3.43      1.72 o
  -4   2  16        0.04        1.31      1.26 o
  -3   2  16        5.64        6.16      1.22 o
  -2   2  16        0.56        2.87      1.36 o
  -1   2  16        0.16        3.08      3.17 o
   0   2  16       12.87       10.56      4.21 o
   1   2  16        0.47        5.37      3.61 o
   2   2  16        2.55        4.74      3.96 o
  -4   3  16        1.03        0.42      2.01 o
  -3   3  16       13.69       18.56      1.64 o
  -2   3  16       69.30       74.05      3.76 o
  -1   3  16        0.26       -0.18      1.35 o
   0   3  16       19.63       31.23      4.32 o
   1   3  16        2.10        0.35      3.27 o
   2   3  16       11.73       11.50      4.74 o
  -4   4  16        0.84        3.15      1.57 o
  -3   4  16        0.31        1.67      1.92 o
  -2   4  16        9.17       11.06      2.17 o
  -1   4  16       16.01       19.94      2.40 o
   0   4  16        7.04        6.52      3.03 o
   1   4  16        0.45        0.34      1.70 o
  -3   5  16        3.71        7.94      1.62 o
  -2   5  16        5.04        8.06      2.06 o
  -1   5  16       34.34       45.85      3.41 o
   0   5  16        4.04        7.22      2.16 o
  -1   0  17        0.16        3.20      3.64 o
   1   0  17       66.47       89.28      8.51 o
  -3   1  17       13.92        7.92      3.99 o
  -2   1  17        3.59       -0.97      3.05 o
  -1   1  17        7.18        7.70      3.86 o
   0   1  17        1.04       -0.09      3.30 o
   1   1  17        0.55        3.88      2.66 o
  -3   2  17        0.64       -0.15      3.86 o
  -2   2  17        0.50        0.94      3.33 o
  -1   2  17        1.21        0.16      2.98 o
   0   2  17        4.58       13.45      4.56 o
  -2   3  17        3.23        4.59      3.61 o
  -1   3  17        0.44       -1.38      2.86 o
 
